# Supplementary material for: Cryo-EM structures of ClC-2 chloride channel reveal the blocking mechanism of its specific inhibitor AK-42
Source: Nat Commun. 2023 Jun 9;14:3424. doi: 10.1038/s41467-023-39218-6 (PMC10256776; doi:10.1038/s41467-023-39218-6)
Supplement: Supplementary file 3 — Source Data [file 41467_2023_39218_MOESM3_ESM.xlsx]

## Sheet: figure 2c
figure 2c
Distance along pore (Å)	Pore radius (Å)
0	2.02967
0.5	1.98232
1	2.00596
1.5	1.94036
2	1.91851
2.5	2.0743
3	2.22021
3.5	2.33218
4	2.34901
4.5	2.38056
5	2.47392
5.5	2.37761
6	2.15458
6.5	1.94726
7	1.80186
7.5	1.72771
8	1.72439
8.5	1.7506
9	1.81241
9.5	1.94598
10	2.06344
10.5	2.22375
11	2.30572
11.5	2.34552
12	2.44675
12.5	2.57299
13	2.72361
13.5	2.75449
14	2.78195
14.5	2.82286
15	2.90785
15.5	3.02221
16	3.19553
16.5	3.41363
17	3.43976
17.5	3.33555
18	3.27774
18.5	3.27093
19	3.30873
19.5	3.06494
20	2.82061
20.5	2.56726
21	2.34354
21.5	2.17304
22	2.00269
22.5	1.85472
23	1.77668
23.5	1.74756
24	1.77575
24.5	1.87587
25	1.85036
25.5	1.77684
26	1.87292
26.5	1.86925
27	1.71204
27.5	1.62724
28	1.47742
28.5	1.54377
29	1.45487
29.5	1.43115
30	1.49084
30.5	1.62858
31	1.74226
31.5	1.79494
32	1.92194
32.5	1.83654
33	1.78201
33.5	1.7968
34	1.69943
34.5	1.67817
35	1.62622
35.5	1.6486
36	1.74824
36.5	1.87796
37	1.89526
37.5	1.91618
38	2.00856
38.5	1.94481
39	1.89392
39.5	1.88297
40	1.94394
40.5	2.06525
41	2.17062
41.5	1.93765
42	1.68958
42.5	1.61827
43	1.63761
43.5	1.57368
44	1.49958
44.5	1.50735
45	1.56397
45.5	1.6155
46	1.67381
46.5	1.61758
47	1.80684
47.5	1.73775
48	1.56253
48.5	1.41452
49	1.32743
49.5	1.32317
50	1.36762
50.5	1.35
51	1.34473
51.5	1.42558
52	1.5201

## Sheet: figure 3g
figure 3g
WT	Q393P	M460W	K204M	F459A	M460A	M460K	F463A	L397S	K204R	F306N	K394R	S392A	F306Y	D109K	G203A	K394A	F463M	F463L	L524S
67.8391	52.2783	25.2501	21.2039	75.1991	20.9105	59.1505	38.1782	70.6198	20.2146	1.72227	16.6825	21.7779	2.60359	53.725	0.221442	51.815	27.6269	0.223812	7.80956
81.1584	38.7589	25.6018	8.70624	67.8391	50.4348	8.11248	29.0906	64.6351	17.4412	8.08416	32.9298	31.2576	3.64933	49.6613	5.08551	50.5764	25.919	9.23645	2.48263
73.6206	44.7617	19.6695	26.5735	80.6015	61.9112	29.9408	56.6332	70.6198	17.5595	3.11589	24.1644	39.4178	0.751434	36.1839	6.61555	54.1904	25.0549	7.87063	4.28587
50.7207	22.7488	18.4072		62.4313	70.9474	36.5914	45.9336	58.2496	17.5595	4.67055	57.3068	20.4104		11.3514	12.2664	65.6444	34.3765	6.60204
62.4202	17.6592	0.772635		81.1657	48.5169	29.1044	45.9427	47.9487	24.7927	8.09521	49.9252			22.0561	8.99963	58.7354	9.39521
35.4575	32.5207			83.9021	61.0604				26.7101		52.1442			19.576			0.942462
41.6177	17.5228										61.7748
79.9136											61.9168
54.3665											66.7332
65.9611											59.8311
74.8376
69.8025
43.0391
62.7053

## Sheet: supplementary figure 1
supplementary figure 1
Volume (mL)	A280			Region in dashed red box was cropped for supplementary figure 1
0	-1.09261
0.001	-1.09137
0.002	-1.09064
0.003	-1.08098
0.004	-1.07319
0.005	-1.07119
0.005	-1.0691
0.006	-1.0688
0.007	-0.895638
0.008	0.000156743
0.009	0.000837591
0.01	0.000604694
0.01	0.00114076
0.011	0.00181234
0.012	0.00466331
0.013	0.00403871
0.014	0.00525156
0.015	0.00531698
0.015	0.00608748
0.016	0.00669742
0.017	0.00776895
0.018	0.00704618
0.019	0.00676972
0.02	0.00670349
0.02	0.0058622
0.021	0.0054471
0.022	0.00435
0.023	0.00254667
0.024	0.00386589
0.025	0.00517124
0.025	0.00668468
0.026	0.00800894
0.027	0.0108167
0.028	0.0130797
0.029	0.0151482
0.03	0.016472
0.03	0.0192247
0.031	0.0228763
0.032	0.0252232
0.033	0.0252321
0.034	0.0262292
0.035	0.0277153
0.035	0.0282327
0.036	0.0281509
0.037	0.0280425
0.038	0.0280709
0.039	0.0292184
0.04	0.0318078
0.04	0.0343984
0.041	0.0343965
0.042	0.0352217
0.043	0.0377671
0.044	0.0417236
0.044	0.043623
0.045	0.0479963
0.046	0.0504482
0.047	0.0557531
0.048	0.0620919
0.049	0.0697743
0.049	0.080199
0.05	0.0940884
0.051	0.107249
0.052	0.123133
0.053	0.140749
0.054	0.155527
0.054	0.172899
0.055	0.190497
0.056	0.209974
0.057	0.230089
0.058	0.252948
0.059	0.275836
0.059	0.299175
0.06	0.323003
0.061	0.347004
0.062	0.374285
0.063	0.403409
0.064	0.433862
0.064	0.46793
0.065	0.508358
0.066	0.552979
0.067	0.605637
0.068	0.661103
0.069	0.729341
0.069	0.80875
0.07	0.894704
0.071	0.990214
0.072	1.10539
0.073	1.23273
0.074	1.36843
0.074	1.51788
0.075	1.66496
0.076	1.80831
0.077	1.94969
0.078	2.07833
0.079	2.1955
0.079	2.30441
0.08	2.41833
0.081	2.52911
0.082	2.63515
0.083	2.73794
0.084	2.83685
0.084	2.93136
0.085	3.01768
0.086	3.09615
0.087	3.16906
0.088	3.23104
0.089	3.29161
0.089	3.34095
0.09	3.3757
0.091	3.39827
0.092	3.40788
0.093	3.4009
0.094	3.37983
0.094	3.34418
0.095	3.29946
0.096	3.24918
0.097	3.20065
0.098	3.15497
0.099	3.11214
0.099	3.0754
0.1	3.03864
0.101	3.00239
0.102	2.96645
0.103	2.93425
0.104	2.90294
0.104	2.87308
0.105	2.84707
0.106	2.82324
0.107	2.79816
0.108	2.77173
0.109	2.7461
0.109	2.71906
0.11	2.69276
0.111	2.66454
0.112	2.63366
0.113	2.59832
0.114	2.56312
0.114	2.52866
0.115	2.49328
0.116	2.4584
0.117	2.42472
0.118	2.39273
0.119	2.36381
0.119	2.33517
0.12	2.30619
0.121	2.27774
0.122	2.25106
0.123	2.225
0.124	2.19772
0.124	2.16926
0.125	2.13944
0.126	2.107
0.127	2.07345
0.128	2.03918
0.129	2.00321
0.129	1.96649
0.13	1.92587
0.131	1.88444
0.132	1.84473
0.133	1.8068
0.134	1.77091
0.134	1.73416
0.135	1.69432
0.136	1.65462
0.137	1.61595
0.138	1.57718
0.139	1.53564
0.139	1.49649
0.14	1.45655
0.141	1.41775
0.142	1.38021
0.143	1.34226
0.144	1.30217
0.144	1.26212
0.145	1.22122
0.146	1.18152
0.147	1.14152
0.148	1.10322
0.149	1.06653
0.149	1.0301
0.15	0.994797
0.151	0.962606
0.152	0.92982
0.153	0.89677
0.154	0.863449
0.154	0.829675
0.155	0.795775
0.156	0.763904
0.157	0.733097
0.158	0.701473
0.159	0.67079
0.159	0.640898
0.16	0.612162
0.161	0.581271
0.162	0.552183
0.163	0.522653
0.164	0.491206
0.164	0.461527
0.165	0.434879
0.166	0.40708
0.167	0.380423
0.168	0.353008
0.169	0.327069
0.169	0.299953
0.17	0.273438
0.171	0.248219
0.172	0.220244
0.173	0.193225
0.174	0.168336
0.174	0.143467
0.175	0.119323
0.176	0.0955394
0.177	0.0711285
0.178	0.0468166
0.179	0.0238867
0.179	0.00199165
0.18	-0.0201248
0.181	-0.0426964
0.182	-0.0651044
0.183	-0.085514
0.184	-0.104898
0.184	-0.124193
0.185	-0.143868
0.186	-0.164479
0.187	-0.186268
0.188	-0.207383
0.189	-0.226413
0.189	-0.24407
0.19	-0.261038
0.191	-0.277871
0.192	-0.296387
0.193	-0.312903
0.194	-0.327966
0.194	-0.345586
0.195	-0.364532
0.196	-0.378273
0.197	-0.394571
0.198	-0.409819
0.199	-0.424923
0.199	-0.439286
0.2	-0.454353
0.201	-0.469923
0.202	-0.484445
0.203	-0.497189
0.204	-0.510901
0.204	-0.521653
0.205	-0.534787
0.206	-0.544776
0.207	-0.555414
0.208	-0.563558
0.209	-0.572642
0.209	-0.581931
0.21	-0.591387
0.211	-0.598875
0.212	-0.607059
0.213	-0.612138
0.214	-0.619246
0.214	-0.623886
0.215	-0.628456
0.216	-0.630254
0.217	-0.632803
0.218	-0.636343
0.219	-0.639163
0.219	-0.638435
0.22	-0.639084
0.221	-0.639313
0.222	-0.636772
0.223	-0.635539
0.224	-0.634394
0.224	-0.632504
0.225	-0.63312
0.226	-0.631321
0.227	-0.630103
0.228	-0.627727
0.229	-0.626008
0.229	-0.62094
0.23	-0.616374
0.231	-0.608917
0.232	-0.603568
0.233	-0.597228
0.234	-0.593171
0.234	-0.587099
0.235	-0.582003
0.236	-0.575668
0.237	-0.570608
0.238	-0.565582
0.239	-0.55549
0.239	-0.545616
0.24	-0.537908
0.241	-0.529564
0.242	-0.52169
0.243	-0.513974
0.244	-0.506527
0.244	-0.49807
0.245	-0.488565
0.246	-0.477916
0.247	-0.465869
0.248	-0.454249
0.249	-0.443417
0.249	-0.431461
0.25	-0.420143
0.251	-0.408338
0.252	-0.398559
0.253	-0.387469
0.254	-0.375579
0.254	-0.362381
0.255	-0.351178
0.256	-0.339083
0.257	-0.325225
0.258	-0.309751
0.259	-0.297323
0.259	-0.28469
0.26	-0.274481
0.261	-0.262138
0.262	-0.25012
0.263	-0.238099
0.264	-0.226887
0.264	-0.214459
0.265	-0.202776
0.266	-0.191291
0.267	-0.1798
0.268	-0.169253
0.269	-0.158506
0.269	-0.146559
0.27	-0.136987
0.271	-0.126282
0.272	-0.115173
0.273	-0.104123
0.274	-0.0927128
0.274	-0.0804044
0.275	-0.0671988
0.276	-0.0536642
0.277	-0.0425096
0.278	-0.0351023
0.279	-0.0281911
0.279	-0.0191999
0.28	-0.011881
0.281	-0.00251538
0.282	0.00456423
0.283	0.011859
0.284	0.0195329
0.284	0.02677
0.285	0.0327453
0.286	0.041772
0.287	0.0492977
0.288	0.0548782
0.289	0.0620226
0.289	0.0707683
0.29	0.0780035
0.291	0.0863267
0.292	0.0927089
0.293	0.0985439
0.294	0.103708
0.294	0.107377
0.295	0.109936
0.296	0.111844
0.297	0.113001
0.298	0.116185
0.299	0.121436
0.299	0.126147
0.3	0.129231
0.301	0.132294
0.302	0.136351
0.303	0.140696
0.304	0.143873
0.304	0.146832
0.305	0.150832
0.306	0.155439
0.307	0.158588
0.308	0.162295
0.309	0.166756
0.309	0.168142
0.31	0.168306
0.311	0.170104
0.312	0.173065
0.313	0.175798
0.314	0.17875
0.314	0.182166
0.315	0.184973
0.316	0.186815
0.317	0.189184
0.318	0.192965
0.319	0.197634
0.319	0.201202
0.32	0.204564
0.321	0.208555
0.322	0.213334
0.323	0.216541
0.324	0.220548
0.324	0.225717
0.325	0.230957
0.326	0.23704
0.327	0.241274
0.328	0.245385
0.329	0.24987
0.329	0.252907
0.33	0.257614
0.331	0.260487
0.332	0.263644
0.333	0.266368
0.334	0.269502
0.334	0.272302
0.335	0.274695
0.336	0.278512
0.337	0.283154
0.338	0.289095
0.339	0.294181
0.339	0.296288
0.34	0.298767
0.341	0.301809
0.342	0.305588
0.343	0.307066
0.344	0.31054
0.344	0.312489
0.345	0.313499
0.346	0.314577
0.347	0.316269
0.348	0.317302
0.349	0.317755
0.349	0.318248
0.35	0.320956
0.351	0.32165
0.352	0.325342
0.353	0.325699
0.354	0.327143
0.354	0.326846
0.355	0.328074
0.356	0.33031
0.357	0.330387
0.358	0.32927
0.358	0.330483
0.359	0.329134
0.36	0.32905
0.361	0.329801
0.362	0.329749
0.363	0.328492
0.363	0.328928
0.364	0.329005
0.365	0.329385
0.366	0.330665
0.367	0.330948
0.368	0.329809
0.368	0.332033
0.369	0.332962
0.37	0.335758
0.371	0.336176
0.372	0.342116
0.373	0.345192
0.373	0.34803
0.374	0.352256
0.375	0.357111
0.376	0.359243
0.377	0.361389
0.378	0.364852
0.378	0.36764
0.379	0.365359
0.38	0.367487
0.381	0.370118
0.382	0.370815
0.383	0.371133
0.383	0.373625
0.384	0.37405
0.385	0.375568
0.386	0.374709
0.387	0.374908
0.388	0.375212
0.388	0.374509
0.389	0.373304
0.39	0.373615
0.391	0.372371
0.392	0.371106
0.393	0.367419
0.393	0.366096
0.394	0.365977
0.395	0.365099
0.396	0.36125
0.397	0.358791
0.398	0.355775
0.398	0.35265
0.399	0.352373
0.4	0.353337
0.401	0.354031
0.402	0.353409
0.403	0.353333
0.403	0.354379
0.404	0.354087
0.405	0.355554
0.406	0.356657
0.407	0.358264
0.408	0.360892
0.408	0.363667
0.409	0.366075
0.41	0.367587
0.411	0.368858
0.412	0.370353
0.413	0.37165
0.413	0.373228
0.414	0.374086
0.415	0.375133
0.416	0.375969
0.417	0.379075
0.418	0.380916
0.418	0.382729
0.419	0.383883
0.42	0.384342
0.421	0.383504
0.422	0.382545
0.423	0.382092
0.423	0.3826
0.424	0.383184
0.425	0.381782
0.426	0.379805
0.427	0.37879
0.428	0.377812
0.428	0.37591
0.429	0.374251
0.43	0.374773
0.431	0.375679
0.432	0.375246
0.433	0.374978
0.433	0.375013
0.434	0.375794
0.435	0.374703
0.436	0.372399
0.437	0.370126
0.438	0.369234
0.438	0.370178
0.439	0.370856
0.44	0.371245
0.441	0.372196
0.442	0.374043
0.443	0.373798
0.443	0.373035
0.444	0.372505
0.445	0.372175
0.446	0.372011
0.447	0.375245
0.448	0.374383
0.448	0.375646
0.449	0.373572
0.45	0.373673
0.451	0.372803
0.452	0.371634
0.453	0.369129
0.453	0.368538
0.454	0.368796
0.455	0.367791
0.456	0.366396
0.457	0.366644
0.458	0.368018
0.458	0.369595
0.459	0.371265
0.46	0.371452
0.461	0.370402
0.462	0.369373
0.463	0.367894
0.463	0.366886
0.464	0.368283
0.465	0.37066
0.466	0.372582
0.467	0.371909
0.468	0.371915
0.468	0.36973
0.469	0.371584
0.47	0.372458
0.471	0.374488
0.472	0.374321
0.473	0.375669
0.473	0.375746
0.474	0.379994
0.475	0.380464
0.476	0.382422
0.477	0.383493
0.478	0.384148
0.478	0.384065
0.479	0.384192
0.48	0.382763
0.481	0.381066
0.482	0.38072
0.483	0.380875
0.483	0.380431
0.484	0.382876
0.485	0.383126
0.486	0.382051
0.487	0.381844
0.488	0.383092
0.488	0.383299
0.489	0.385588
0.49	0.386519
0.491	0.388203
0.492	0.388647
0.493	0.391114
0.493	0.390776
0.494	0.391899
0.495	0.390203
0.496	0.391074
0.497	0.388887
0.498	0.387452
0.498	0.387047
0.499	0.386912
0.5	0.386756
0.501	0.387717
0.502	0.388818
0.503	0.391157
0.503	0.392222
0.504	0.395233
0.505	0.393385
0.506	0.393795
0.507	0.393052
0.508	0.393722
0.508	0.391991
0.509	0.392765
0.51	0.39101
0.511	0.389408
0.512	0.390465
0.513	0.392833
0.513	0.393141
0.514	0.39625
0.515	0.398436
0.516	0.400915
0.517	0.402448
0.518	0.406658
0.518	0.409818
0.519	0.411433
0.52	0.411343
0.521	0.412275
0.522	0.411595
0.523	0.412145
0.523	0.410008
0.524	0.409496
0.525	0.408087
0.526	0.409751
0.527	0.409562
0.528	0.411
0.528	0.408102
0.529	0.411057
0.53	0.409668
0.531	0.410897
0.532	0.410011
0.533	0.408496
0.533	0.40548
0.534	0.403252
0.535	0.399767
0.536	0.39723
0.537	0.392987
0.538	0.387748
0.538	0.383803
0.539	0.380124
0.54	0.376966
0.541	0.375988
0.542	0.375303
0.543	0.377006
0.543	0.375407
0.544	0.376153
0.545	0.376071
0.546	0.376017
0.547	0.37393
0.548	0.373854
0.548	0.374134
0.549	0.376532
0.55	0.375995
0.551	0.376996
0.552	0.377337
0.553	0.376936
0.553	0.375686
0.554	0.375598
0.555	0.375226
0.556	0.375653
0.557	0.373534
0.558	0.374598
0.558	0.375576
0.559	0.376661
0.56	0.378301
0.561	0.378796
0.562	0.377994
0.563	0.377092
0.563	0.376095
0.564	0.377356
0.565	0.378657
0.566	0.379028
0.567	0.377569
0.568	0.377209
0.568	0.376153
0.569	0.376508
0.57	0.375823
0.571	0.373976
0.572	0.373915
0.573	0.373053
0.573	0.373134
0.574	0.374895
0.575	0.376137
0.576	0.377856
0.577	0.380746
0.578	0.384496
0.578	0.388185
0.579	0.391453
0.58	0.392235
0.581	0.393548
0.582	0.395235
0.583	0.398563
0.583	0.400284
0.584	0.400756
0.585	0.398637
0.586	0.39713
0.587	0.397551
0.588	0.399713
0.588	0.400502
0.589	0.400413
0.59	0.399104
0.591	0.398616
0.592	0.398807
0.593	0.398331
0.593	0.398557
0.594	0.397806
0.595	0.396181
0.596	0.396535
0.597	0.396934
0.598	0.39512
0.598	0.391892
0.599	0.387232
0.6	0.382865
0.601	0.381245
0.602	0.379927
0.603	0.37947
0.603	0.378736
0.604	0.376947
0.605	0.37467
0.606	0.374507
0.607	0.375718
0.608	0.37653
0.608	0.376648
0.609	0.37599
0.61	0.375256
0.611	0.375242
0.612	0.376101
0.613	0.376483
0.613	0.377007
0.614	0.378611
0.615	0.379634
0.616	0.37968
0.617	0.378472
0.618	0.376354
0.618	0.376026
0.619	0.375944
0.62	0.377775
0.621	0.377623
0.622	0.37735
0.623	0.376946
0.623	0.375584
0.624	0.373139
0.625	0.375405
0.626	0.376803
0.627	0.377265
0.628	0.374361
0.628	0.371755
0.629	0.369367
0.63	0.370928
0.631	0.370289
0.632	0.370397
0.633	0.36738
0.633	0.368349
0.634	0.366617
0.635	0.363556
0.636	0.363904
0.637	0.36149
0.638	0.35827
0.638	0.359736
0.639	0.358148
0.64	0.359081
0.641	0.356762
0.642	0.356856
0.643	0.355112
0.643	0.354079
0.644	0.352857
0.645	0.352578
0.646	0.350187
0.647	0.349541
0.648	0.347936
0.648	0.34945
0.649	0.350679
0.65	0.350057
0.651	0.348805
0.652	0.348857
0.653	0.348532
0.653	0.348425
0.654	0.347342
0.655	0.347222
0.656	0.346529
0.657	0.34637
0.658	0.349274
0.658	0.349545
0.659	0.347836
0.66	0.348467
0.661	0.348214
0.662	0.349029
0.663	0.349549
0.663	0.350507
0.664	0.352366
0.665	0.35466
0.666	0.354578
0.667	0.354582
0.667	0.3549
0.668	0.355234
0.669	0.355257
0.67	0.354732
0.671	0.355015
0.672	0.355071
0.672	0.35469
0.673	0.354207
0.674	0.354473
0.675	0.354254
0.676	0.354158
0.677	0.354448
0.677	0.353204
0.678	0.351336
0.679	0.35317
0.68	0.352968
0.681	0.352502
0.682	0.353051
0.682	0.353965
0.683	0.355123
0.684	0.356043
0.685	0.355252
0.686	0.355349
0.687	0.356677
0.687	0.357435
0.688	0.358845
0.689	0.357785
0.69	0.357054
0.691	0.357628
0.692	0.359105
0.692	0.361111
0.693	0.362245
0.694	0.362389
0.695	0.36302
0.696	0.363521
0.697	0.363502
0.697	0.363435
0.698	0.362668
0.699	0.361542
0.7	0.360175
0.701	0.360655
0.702	0.358294
0.702	0.357448
0.703	0.356065
0.704	0.352406
0.705	0.349054
0.706	0.346608
0.707	0.345426
0.707	0.346058
0.708	0.345744
0.709	0.345319
0.71	0.345305
0.711	0.344968
0.712	0.342902
0.712	0.340323
0.713	0.336063
0.714	0.335139
0.715	0.334912
0.716	0.333601
0.717	0.333435
0.717	0.334442
0.718	0.332691
0.719	0.333202
0.72	0.332099
0.721	0.331062
0.722	0.331428
0.722	0.334869
0.723	0.33515
0.724	0.334011
0.725	0.335025
0.726	0.336142
0.727	0.336096
0.727	0.334916
0.728	0.33221
0.729	0.330391
0.73	0.329672
0.731	0.329173
0.732	0.328397
0.732	0.327777
0.733	0.328344
0.734	0.327209
0.735	0.328007
0.736	0.32848
0.737	0.327429
0.737	0.324355
0.738	0.32299
0.739	0.321226
0.74	0.32195
0.741	0.321343
0.742	0.322705
0.742	0.323875
0.743	0.323155
0.744	0.321816
0.745	0.320495
0.746	0.320215
0.747	0.320042
0.747	0.32114
0.748	0.321555
0.749	0.32156
0.75	0.322961
0.751	0.322004
0.752	0.320462
0.752	0.319537
0.753	0.31968
0.754	0.318312
0.755	0.317812
0.756	0.318557
0.757	0.317831
0.757	0.317118
0.758	0.318202
0.759	0.318882
0.76	0.317998
0.761	0.317457
0.762	0.31732
0.762	0.317445
0.763	0.317309
0.764	0.315759
0.765	0.314808
0.766	0.315035
0.767	0.3152
0.767	0.314678
0.768	0.3128
0.769	0.310853
0.77	0.310231
0.771	0.310156
0.772	0.310099
0.772	0.310022
0.773	0.308943
0.774	0.308107
0.775	0.308131
0.776	0.308841
0.777	0.307886
0.777	0.307201
0.778	0.306174
0.779	0.304846
0.78	0.304727
0.781	0.30549
0.782	0.306021
0.782	0.306362
0.783	0.305478
0.784	0.303546
0.785	0.303178
0.786	0.302756
0.787	0.301047
0.787	0.300887
0.788	0.300622
0.789	0.299392
0.79	0.299594
0.791	0.301169
0.792	0.300311
0.792	0.298494
0.793	0.297932
0.794	0.299157
0.795	0.299876
0.796	0.299463
0.797	0.297981
0.797	0.296714
0.798	0.295815
0.799	0.295931
0.8	0.295917
0.801	0.295408
0.802	0.295681
0.802	0.295787
0.803	0.295379
0.804	0.29642
0.805	0.29816
0.806	0.298426
0.807	0.297335
0.807	0.29686
0.808	0.296849
0.809	0.297174
0.81	0.29772
0.811	0.296718
0.812	0.294794
0.812	0.294821
0.813	0.296305
0.814	0.297231
0.815	0.296774
0.816	0.296421
0.817	0.296156
0.817	0.296704
0.818	0.298324
0.819	0.299654
0.82	0.300163
0.821	0.300597
0.822	0.300361
0.822	0.298538
0.823	0.297298
0.824	0.295675
0.825	0.294658
0.826	0.294278
0.827	0.295341
0.827	0.29688
0.828	0.296609
0.829	0.294376
0.83	0.293386
0.831	0.293287
0.832	0.293147
0.832	0.292311
0.833	0.290864
0.834	0.289399
0.835	0.289332
0.836	0.288144
0.837	0.28748
0.837	0.288205
0.838	0.288991
0.839	0.28882
0.84	0.287663
0.841	0.28558
0.842	0.284554
0.842	0.2845
0.843	0.285259
0.844	0.284316
0.845	0.284805
0.846	0.283915
0.847	0.282207
0.847	0.278486
0.848	0.276315
0.849	0.27636
0.85	0.277174
0.851	0.276355
0.852	0.275992
0.852	0.275569
0.853	0.276088
0.854	0.276909
0.855	0.276555
0.856	0.274542
0.857	0.274231
0.857	0.274408
0.858	0.273973
0.859	0.272422
0.86	0.270684
0.861	0.269559
0.862	0.2707
0.862	0.269757
0.863	0.269668
0.864	0.269186
0.865	0.269403
0.866	0.269689
0.867	0.268878
0.867	0.267873
0.868	0.26974
0.869	0.270039
0.87	0.26907
0.871	0.268212
0.872	0.269503
0.872	0.268652
0.873	0.267689
0.874	0.266513
0.875	0.266394
0.876	0.264817
0.877	0.264702
0.877	0.264282
0.878	0.263683
0.879	0.261265
0.88	0.260354
0.881	0.260627
0.882	0.261091
0.882	0.260734
0.883	0.260677
0.884	0.259974
0.885	0.259956
0.886	0.257762
0.887	0.255113
0.887	0.254714
0.888	0.255421
0.889	0.254629
0.89	0.254532
0.891	0.254398
0.892	0.256191
0.892	0.254128
0.893	0.253542
0.894	0.254002
0.895	0.25483
0.896	0.255817
0.897	0.256038
0.897	0.25562
0.898	0.255777
0.899	0.25446
0.9	0.256373
0.901	0.25657
0.902	0.254436
0.902	0.253641
0.903	0.253751
0.904	0.252716
0.905	0.252346
0.906	0.25204
0.907	0.2554
0.907	0.256024
0.908	0.256974
0.909	0.255445
0.91	0.254671
0.911	0.254854
0.912	0.254403
0.912	0.252886
0.913	0.253776
0.914	0.256001
0.915	0.256824
0.916	0.255577
0.917	0.254265
0.917	0.2541
0.918	0.254155
0.919	0.253871
0.92	0.253459
0.921	0.253116
0.922	0.254437
0.922	0.255066
0.923	0.255051
0.924	0.254458
0.925	0.256398
0.926	0.256424
0.927	0.256172
0.927	0.253632
0.928	0.253072
0.929	0.25352
0.93	0.254372
0.931	0.25484
0.932	0.254267
0.932	0.254655
0.933	0.255619
0.934	0.255706
0.935	0.255184
0.936	0.254362
0.937	0.255471
0.937	0.256062
0.938	0.258563
0.939	0.257081
0.94	0.256424
0.941	0.255893
0.942	0.255757
0.942	0.254619
0.943	0.25624
0.944	0.256495
0.945	0.257211
0.946	0.258109
0.947	0.259352
0.947	0.259756
0.948	0.261495
0.949	0.262132
0.95	0.262011
0.951	0.261771
0.952	0.262285
0.952	0.262788
0.953	0.263322
0.954	0.262877
0.955	0.260452
0.956	0.257918
0.957	0.256517
0.957	0.25428
0.958	0.251953
0.959	0.249859
0.96	0.25016
0.961	0.250024
0.962	0.249425
0.962	0.249014
0.963	0.248412
0.964	0.246778
0.965	0.245652
0.966	0.243539
0.967	0.240948
0.967	0.239048
0.968	0.23809
0.969	0.236469
0.97	0.233837
0.971	0.232366
0.972	0.230873
0.972	0.229934
0.973	0.22977
0.974	0.227869
0.975	0.227059
0.976	0.229548
0.976	0.229236
0.977	0.228965
0.978	0.228693
0.979	0.229016
0.98	0.228856
0.981	0.229184
0.981	0.229916
0.982	0.230709
0.983	0.229679
0.984	0.231489
0.985	0.23138
0.986	0.233245
0.986	0.233848
0.987	0.233954
0.988	0.233019
0.989	0.23228
0.99	0.232777
0.991	0.235212
0.991	0.236
0.992	0.237269
0.993	0.236034
0.994	0.236273
0.995	0.237599
0.996	0.236487
0.996	0.23443
0.997	0.236732
0.998	0.23701
0.999	0.239527
1	0.24037
1.001	0.242273
1.001	0.242572
1.002	0.241458
1.003	0.241123
1.004	0.240944
1.005	0.237606
1.006	0.238296
1.006	0.236093
1.007	0.235844
1.008	0.235306
1.009	0.236039
1.01	0.237383
1.011	0.238112
1.011	0.237754
1.012	0.2366
1.013	0.235711
1.014	0.235513
1.015	0.235907
1.016	0.235296
1.016	0.234504
1.017	0.236197
1.018	0.237123
1.019	0.23577
1.02	0.234979
1.021	0.230509
1.021	0.228646
1.022	0.2274
1.023	0.227916
1.024	0.22957
1.025	0.230662
1.026	0.231988
1.026	0.233829
1.027	0.236271
1.028	0.238244
1.029	0.239371
1.03	0.240722
1.031	0.242168
1.031	0.242467
1.032	0.241401
1.033	0.240699
1.034	0.241008
1.035	0.242628
1.036	0.243574
1.036	0.24317
1.037	0.242875
1.038	0.242299
1.039	0.24085
1.04	0.239551
1.041	0.239906
1.041	0.240844
1.042	0.243246
1.043	0.242918
1.044	0.242073
1.045	0.240406
1.046	0.239207
1.046	0.238417
1.047	0.238257
1.048	0.236584
1.049	0.233991
1.05	0.231869
1.051	0.230814
1.051	0.229092
1.052	0.227635
1.053	0.227119
1.054	0.227274
1.055	0.225533
1.056	0.224975
1.056	0.222504
1.057	0.220989
1.058	0.21951
1.059	0.220649
1.06	0.220482
1.061	0.221773
1.061	0.221921
1.062	0.222328
1.063	0.22153
1.064	0.220606
1.065	0.22
1.066	0.219264
1.066	0.217115
1.067	0.216661
1.068	0.216026
1.069	0.215161
1.07	0.21566
1.071	0.21615
1.071	0.215354
1.072	0.21562
1.073	0.213931
1.074	0.214041
1.075	0.214446
1.076	0.215684
1.076	0.214069
1.077	0.214111
1.078	0.214276
1.079	0.214628
1.08	0.214175
1.081	0.215417
1.081	0.214507
1.082	0.214349
1.083	0.213529
1.084	0.212803
1.085	0.212311
1.086	0.212689
1.086	0.21209
1.087	0.212851
1.088	0.212306
1.089	0.211417
1.09	0.211055
1.091	0.20995
1.091	0.208095
1.092	0.208081
1.093	0.208512
1.094	0.208067
1.095	0.207176
1.096	0.205841
1.096	0.204342
1.097	0.203796
1.098	0.203192
1.099	0.203904
1.1	0.203399
1.101	0.202593
1.101	0.20208
1.102	0.202368
1.103	0.20154
1.104	0.201546
1.105	0.201922
1.106	0.202571
1.106	0.201549
1.107	0.202512
1.108	0.202567
1.109	0.201585
1.11	0.200974
1.111	0.202007
1.111	0.201496
1.112	0.201345
1.113	0.200237
1.114	0.199849
1.115	0.2006
1.116	0.201907
1.116	0.20431
1.117	0.205532
1.118	0.205984
1.119	0.206816
1.12	0.206186
1.121	0.206649
1.121	0.206123
1.122	0.205241
1.123	0.205019
1.124	0.204857
1.125	0.205835
1.126	0.207614
1.126	0.208453
1.127	0.209
1.128	0.20881
1.129	0.209468
1.13	0.211148
1.131	0.212069
1.131	0.211588
1.132	0.212778
1.133	0.214321
1.134	0.214923
1.135	0.215811
1.136	0.216337
1.136	0.215363
1.137	0.214318
1.138	0.217078
1.139	0.220019
1.14	0.220457
1.141	0.219368
1.141	0.218681
1.142	0.219828
1.143	0.220923
1.144	0.22142
1.145	0.222036
1.146	0.221051
1.146	0.219682
1.147	0.219522
1.148	0.219418
1.149	0.218408
1.15	0.217313
1.151	0.216665
1.151	0.216195
1.152	0.214894
1.153	0.214155
1.154	0.214511
1.155	0.215089
1.156	0.214827
1.156	0.215111
1.157	0.21528
1.158	0.214739
1.159	0.211309
1.16	0.209597
1.161	0.208721
1.161	0.2094
1.162	0.209324
1.163	0.207874
1.164	0.206045
1.165	0.20538
1.166	0.203748
1.166	0.203616
1.167	0.204208
1.168	0.20387
1.169	0.203945
1.17	0.205485
1.171	0.205757
1.171	0.203669
1.172	0.202346
1.173	0.203548
1.174	0.204774
1.175	0.205642
1.176	0.205979
1.176	0.204813
1.177	0.205626
1.178	0.206406
1.179	0.205582
1.18	0.205747
1.181	0.204493
1.181	0.204276
1.182	0.203074
1.183	0.203628
1.184	0.203696
1.185	0.204099
1.186	0.204402
1.186	0.205552
1.187	0.203874
1.188	0.202833
1.189	0.202769
1.19	0.203251
1.191	0.202499
1.191	0.202785
1.192	0.20387
1.193	0.204749
1.194	0.204425
1.195	0.203668
1.196	0.199959
1.196	0.196596
1.197	0.196118
1.198	0.193649
1.199	0.191555
1.2	0.190371
1.201	0.190318
1.201	0.19111
1.202	0.190039
1.203	0.190665
1.204	0.188601
1.205	0.189285
1.206	0.18751
1.206	0.188591
1.207	0.188394
1.208	0.189325
1.209	0.189072
1.21	0.188883
1.211	0.187291
1.211	0.187048
1.212	0.185916
1.213	0.187111
1.214	0.186523
1.215	0.186939
1.216	0.184235
1.216	0.188417
1.217	0.188712
1.218	0.188643
1.219	0.188057
1.22	0.190441
1.221	0.1915
1.221	0.192899
1.222	0.192075
1.223	0.19474
1.224	0.19444
1.225	0.194899
1.226	0.191851
1.226	0.193318
1.227	0.191876
1.228	0.193055
1.229	0.191711
1.23	0.193788
1.231	0.192886
1.231	0.194088
1.232	0.193453
1.233	0.194115
1.234	0.195063
1.235	0.195197
1.236	0.193827
1.236	0.196651
1.237	0.193648
1.238	0.195196
1.239	0.19602
1.24	0.197424
1.241	0.197654
1.241	0.197052
1.242	0.194825
1.243	0.194312
1.244	0.192307
1.245	0.193397
1.246	0.193709
1.246	0.195992
1.247	0.19619
1.248	0.194954
1.249	0.194561
1.25	0.196422
1.251	0.194617
1.251	0.195988
1.252	0.196089
1.253	0.196032
1.254	0.192832
1.255	0.190969
1.256	0.191394
1.256	0.19123
1.257	0.190866
1.258	0.191536
1.259	0.190588
1.26	0.18849
1.261	0.185873
1.261	0.185003
1.262	0.185401
1.263	0.184582
1.264	0.185183
1.265	0.185549
1.266	0.184838
1.266	0.18275
1.267	0.180762
1.268	0.180541
1.269	0.180787
1.27	0.179909
1.271	0.178632
1.271	0.178416
1.272	0.178201
1.273	0.177795
1.274	0.178795
1.275	0.180155
1.276	0.178889
1.276	0.178101
1.277	0.177401
1.278	0.177155
1.279	0.177278
1.28	0.178008
1.281	0.179726
1.281	0.179907
1.282	0.177873
1.283	0.177698
1.284	0.177844
1.285	0.177292
1.286	0.176847
1.286	0.176271
1.287	0.17676
1.288	0.17754
1.289	0.177315
1.29	0.176741
1.29	0.175946
1.291	0.174829
1.292	0.173027
1.293	0.170996
1.294	0.170368
1.295	0.171062
1.295	0.172152
1.296	0.172852
1.297	0.172752
1.298	0.171403
1.299	0.173317
1.3	0.171656
1.3	0.170253
1.301	0.168324
1.302	0.168839
1.303	0.169633
1.304	0.169349
1.305	0.168082
1.305	0.167942
1.306	0.167772
1.307	0.166875
1.308	0.167271
1.309	0.168324
1.31	0.168584
1.31	0.168667
1.311	0.16914
1.312	0.170006
1.313	0.170381
1.314	0.17067
1.315	0.171071
1.315	0.169318
1.316	0.167334
1.317	0.165783
1.318	0.164809
1.319	0.165048
1.32	0.165664
1.32	0.164063
1.321	0.164193
1.322	0.16521
1.323	0.164968
1.324	0.16369
1.325	0.165493
1.325	0.16616
1.326	0.167573
1.327	0.16715
1.328	0.168961
1.329	0.169351
1.33	0.170176
1.33	0.168813
1.331	0.169322
1.332	0.168835
1.333	0.168715
1.334	0.1676
1.335	0.168496
1.335	0.169201
1.336	0.171543
1.337	0.172309
1.338	0.171892
1.339	0.171965
1.34	0.175579
1.34	0.174797
1.341	0.17561
1.342	0.177187
1.343	0.176599
1.344	0.177956
1.345	0.178885
1.345	0.178408
1.346	0.181911
1.347	0.181161
1.348	0.179381
1.349	0.177091
1.35	0.179922
1.35	0.180825
1.351	0.181705
1.352	0.18007
1.353	0.179937
1.354	0.179023
1.355	0.180495
1.355	0.180757
1.356	0.181853
1.357	0.178907
1.358	0.179444
1.359	0.178427
1.36	0.179445
1.36	0.176476
1.361	0.17803
1.362	0.176672
1.363	0.177892
1.364	0.177172
1.365	0.176992
1.365	0.176057
1.366	0.174196
1.367	0.171412
1.368	0.169667
1.369	0.170751
1.37	0.172774
1.37	0.168566
1.371	0.167701
1.372	0.167829
1.373	0.167777
1.374	0.168319
1.375	0.169341
1.375	0.168929
1.376	0.168695
1.377	0.166663
1.378	0.168679
1.379	0.167511
1.38	0.169731
1.38	0.169907
1.381	0.170133
1.382	0.168069
1.383	0.169839
1.384	0.16732
1.385	0.169604
1.385	0.170571
1.386	0.169569
1.387	0.168947
1.388	0.170005
1.389	0.172385
1.39	0.173956
1.39	0.17402
1.391	0.177565
1.392	0.177262
1.393	0.178763
1.394	0.178729
1.395	0.179684
1.395	0.177677
1.396	0.178626
1.397	0.179211
1.398	0.178557
1.399	0.177414
1.4	0.178744
1.4	0.178293
1.401	0.178646
1.402	0.178514
1.403	0.177337
1.404	0.175778
1.405	0.17742
1.405	0.175584
1.406	0.174208
1.407	0.174934
1.408	0.174712
1.409	0.175049
1.41	0.176288
1.41	0.175601
1.411	0.173949
1.412	0.171858
1.413	0.172674
1.414	0.172049
1.415	0.172455
1.415	0.171881
1.416	0.172871
1.417	0.171487
1.418	0.172555
1.419	0.172799
1.42	0.174243
1.42	0.172983
1.421	0.171384
1.422	0.170445
1.423	0.171227
1.424	0.173393
1.425	0.174599
1.425	0.172864
1.426	0.173069
1.427	0.172993
1.428	0.173482
1.429	0.173197
1.43	0.17034
1.43	0.168911
1.431	0.169057
1.432	0.169025
1.433	0.168464
1.434	0.166615
1.435	0.166222
1.435	0.16584
1.436	0.165283
1.437	0.164157
1.438	0.164067
1.439	0.162733
1.44	0.162933
1.44	0.162576
1.441	0.164033
1.442	0.164583
1.443	0.163113
1.444	0.16246
1.445	0.162066
1.445	0.161805
1.446	0.161952
1.447	0.160701
1.448	0.160341
1.449	0.16099
1.45	0.162799
1.45	0.163638
1.451	0.163175
1.452	0.163119
1.453	0.164062
1.454	0.163667
1.455	0.16364
1.455	0.16275
1.456	0.161873
1.457	0.1621
1.458	0.161887
1.459	0.161384
1.46	0.161756
1.46	0.162549
1.461	0.162505
1.462	0.162142
1.463	0.162639
1.464	0.162404
1.465	0.161644
1.465	0.160762
1.466	0.159246
1.467	0.159734
1.468	0.160731
1.469	0.159789
1.47	0.157862
1.47	0.15614
1.471	0.15544
1.472	0.155911
1.473	0.155236
1.474	0.154718
1.475	0.155007
1.475	0.154775
1.476	0.153456
1.477	0.151895
1.478	0.151597
1.479	0.153063
1.48	0.153501
1.48	0.152227
1.481	0.150371
1.482	0.14955
1.483	0.149436
1.484	0.150051
1.485	0.150325
1.485	0.150423
1.486	0.150118
1.487	0.150421
1.488	0.149399
1.489	0.15062
1.49	0.152867
1.49	0.153077
1.491	0.152651
1.492	0.152953
1.493	0.151541
1.494	0.151095
1.495	0.151419
1.495	0.151069
1.496	0.15015
1.497	0.15176
1.498	0.152336
1.499	0.152706
1.5	0.151431
1.5	0.151
1.501	0.148759
1.502	0.14855
1.503	0.148908
1.504	0.148208
1.505	0.147785
1.505	0.147612
1.506	0.147158
1.507	0.148542
1.508	0.148655
1.509	0.149844
1.51	0.149781
1.51	0.150055
1.511	0.150537
1.512	0.151289
1.513	0.149735
1.514	0.15234
1.515	0.152565
1.515	0.1519
1.516	0.150422
1.517	0.1495
1.518	0.149782
1.519	0.1492
1.52	0.148179
1.52	0.149566
1.521	0.149169
1.522	0.152393
1.523	0.152805
1.524	0.151711
1.525	0.14981
1.525	0.150561
1.526	0.151432
1.527	0.14987
1.528	0.14971
1.529	0.149557
1.53	0.148604
1.53	0.145233
1.531	0.143382
1.532	0.144082
1.533	0.144417
1.534	0.142416
1.535	0.140535
1.535	0.13999
1.536	0.141387
1.537	0.143901
1.538	0.144312
1.539	0.145655
1.54	0.147632
1.54	0.148405
1.541	0.145775
1.542	0.146213
1.543	0.146658
1.544	0.145978
1.545	0.14633
1.545	0.14762
1.546	0.146508
1.547	0.147301
1.548	0.1487
1.549	0.149128
1.55	0.150079
1.55	0.150401
1.551	0.151695
1.552	0.151497
1.553	0.150049
1.554	0.149278
1.555	0.151274
1.555	0.151548
1.556	0.15091
1.557	0.15
1.558	0.149145
1.559	0.147764
1.56	0.145046
1.56	0.143831
1.561	0.143114
1.562	0.144128
1.563	0.143985
1.564	0.142737
1.565	0.14225
1.565	0.142771
1.566	0.142085
1.567	0.140652
1.568	0.139564
1.569	0.138767
1.57	0.136868
1.57	0.135289
1.571	0.134154
1.572	0.1335
1.573	0.133735
1.574	0.135367
1.575	0.137056
1.575	0.136597
1.576	0.135851
1.577	0.13551
1.578	0.134679
1.579	0.132785
1.58	0.134209
1.58	0.135168
1.581	0.134811
1.582	0.136243
1.583	0.135823
1.584	0.135669
1.585	0.135731
1.585	0.136963
1.586	0.137141
1.587	0.136044
1.588	0.136731
1.589	0.137557
1.59	0.137735
1.59	0.137635
1.591	0.137682
1.592	0.137899
1.593	0.137845
1.594	0.137946
1.595	0.138256
1.595	0.138086
1.596	0.138281
1.597	0.13887
1.598	0.138618
1.599	0.139141
1.599	0.140661
1.6	0.141902
1.601	0.140534
1.602	0.138702
1.603	0.138973
1.604	0.138446
1.604	0.138834
1.605	0.139113
1.606	0.139925
1.607	0.14147
1.608	0.139824
1.609	0.140112
1.609	0.140173
1.61	0.139943
1.611	0.139013
1.612	0.138026
1.613	0.137334
1.614	0.138311
1.614	0.139695
1.615	0.137721
1.616	0.138802
1.617	0.138269
1.618	0.138033
1.619	0.136582
1.619	0.137138
1.62	0.136911
1.621	0.138057
1.622	0.139493
1.623	0.141642
1.624	0.141534
1.624	0.141607
1.625	0.141176
1.626	0.142243
1.627	0.140953
1.628	0.140138
1.629	0.140949
1.629	0.140713
1.63	0.139617
1.631	0.139848
1.632	0.140085
1.633	0.141501
1.634	0.142269
1.634	0.143604
1.635	0.144176
1.636	0.146035
1.637	0.143863
1.638	0.142464
1.639	0.142357
1.639	0.144874
1.64	0.14394
1.641	0.14332
1.642	0.142609
1.643	0.141447
1.644	0.142302
1.644	0.142693
1.645	0.141612
1.646	0.139879
1.647	0.13743
1.648	0.138445
1.649	0.138588
1.649	0.138344
1.65	0.138139
1.651	0.138361
1.652	0.139615
1.653	0.138701
1.654	0.137259
1.654	0.137183
1.655	0.136546
1.656	0.136269
1.657	0.134745
1.658	0.135849
1.659	0.136732
1.659	0.137671
1.66	0.136848
1.661	0.138462
1.662	0.1373
1.663	0.136795
1.664	0.137212
[truncated: 40,997 more rows]

## Sheet: supplementary figure 7
supplementary figure 7a			supplementary figure 7b			supplementary figure 7c			supplementary figure 7d			supplementary figure 7e				supplementary figure 7f			supplementary figure 7g			supplementary figure 7h							supplementary figure 7i
																						unit: Kcal/mol							unit: Kcal/mol
Step	Potential Energy(KJ/mol)		Time(ps)	Temperature(K)		Time(ps)	Pressure(bar)		Time(ps)	Density(kg/m3)		Time(ns)	Ref:Equillibrated(nm)	Ref:Cryo-EM(nm)		Time(ns)	Rg(nm)		Atom	RMSF(nm)		Energy Component	run1	run2	run3	run4	run5		Residues	run1	run2	run3	run4	run5
0	-311324		0	300.53		0	75.07		0	1037.5		0	0.0005005	0.0671696		0	2.27832		1	0.1279		VDWAALS	-45.5766	-48.6693	-48.3244	-47.8868	-48.2507		D109	20.351	20.5187	21.138	20.4923	19.903
1	-313349		2	298.674		2	-77.3425		2	1037.76		0.1	0.0776163	0.0934762		0.1	2.27777		5	0.1041		EEL	-49.9695	-48.3929	-48.0298	-52.7309	-47.5716		I112	-1.20315	-1.2309	-1.3296	-1.3066	-1.20295
2	-316000		4	300.202		4	270.566		4	1038.48		0.2	0.0806506	0.0969414		0.2	2.28139		16	0.0894		EPB	50.7923	50.8147	50.7269	52.9624	49.8277		L202	0.12905	0.14705	0.3563	0.13295	0.24275
3	-319652		6	300.672		6	-8.84172		6	1037.6		0.3	0.108597	0.118643		0.3	2.27604		18	0.0843		ENPOLAR	-31.9931	-33.3953	-32.9939	-32.9277	-32.6624		G203	0.31625	0.3413	0.1751	0.2108	0.33665
4	-325208		8	298.713		8	-152.399		8	1037.83		0.4	0.0979475	0.108699		0.4	2.27993		20	0.0781		EDISPER	53.9021	55.448	55.3908	54.6286	54.6745		K204	-29.4644	-31.5231	-29.5247	-30.2123	-32.1673
5	-337952		10	300.96		10	-113.464		10	1037.64		0.5	0.101654	0.11216		0.5	2.27826		28	0.0736		DELTA G gas	-95.546	-97.0622	-96.3542	-100.618	-95.8223		C251	0.48355	0.5889	0.3637	0.4461	0.60825
6	-353228		12	299.8		12	-39.2491		12	1038.47		0.6	0.11313	0.125371		0.6	2.28383		30	0.0769		DELTA G solv	72.7013	72.8674	73.1238	74.6633	71.8398		F252	-1.1567	-1.2034	-1.2989	-1.0962	-1.1303
7	-359691		14	299.883		14	-354.741		14	1038.19		0.7	0.113518	0.12066		0.7	2.27596		32	0.0767		DELTA TOTAL	-22.8447	-24.1948	-23.2305	-25.9545	-23.9825		F306	-0.627	-0.61735	-0.9487	-0.895	-0.9276
8	-370756		16	299.735		16	-135.619		16	1038.74		0.8	0.109948	0.120482		0.8	2.28429		52	0.0744									S392	-9.22295	-8.6623	-8.45805	-8.3931	-9.7522
9	-375505		18	300.135		18	190.338		18	1037.85		0.9	0.106241	0.116548		0.9	2.28594		54	0.0762									Q393	-7.2719	-6.75935	-7.52425	-7.20225	-7.20615
11	-380107		20	301.135		20	330.059		20	1037.98		1	0.109543	0.11779		1	2.28853		56	0.0773									K394	-38.3964	-35.2768	-37.1238	-42.2889	-32.6542
12	-383296		22	299.519		22	-65.4041		22	1037.47		1.1	0.120931	0.125947		1.1	2.29058		71	0.0686									L397	-1.4355	-1.6044	-1.535	-1.4662	-1.63075
13	-386534		24	299.469		24	-39.616		24	1037.68		1.2	0.118549	0.121483		1.2	2.28499		73	0.0655									F459	-0.5368	-0.6338	-0.6752	-0.56615	-0.7622
14	-389145		26	299.543		26	88.9859		26	1037.55		1.3	0.128446	0.13264		1.3	2.28729		75	0.0606									M460	-2.8652	-3.30585	-3.3413	-3.29405	-3.4116
15	-390637		28	300.432		28	-176.152		28	1038.33		1.4	0.127775	0.138858		1.4	2.27923		91	0.0556									F463	-0.9583	-0.98425	-0.98985	-0.9574	-1.02555
16	-393051		30	300.083		30	100.628		30	1038.79		1.5	0.128998	0.133377		1.5	2.2932		93	0.0565									L524	-0.4935	-0.4898	-0.5355	-0.42595	-0.5458
18	-400503		32	300.768		32	117.303		32	1038.34		1.6	0.127086	0.132786		1.6	2.2976		95	0.0565
19	-402716		34	300.394		34	-10.3123		34	1038.31		1.7	0.13785	0.140672		1.7	2.28856		110	0.0544
20	-409825		36	300.731		36	101.217		36	1038.7		1.8	0.12299	0.130689		1.8	2.28552		112	0.0586
22	-412765		38	300.872		38	-37.4829		38	1038.8		1.9	0.126865	0.12941		1.9	2.29079		114	0.0622
23	-413364		40	299.591		40	-73.2106		40	1038.77		2	0.129905	0.132594		2	2.29084		126	0.0592
24	-417260		42	300.353		42	-3.57852		42	1038.66		2.1	0.125238	0.129757		2.1	2.27917		128	0.0586
26	-420478		44	300.402		44	266.246		44	1038.35		2.2	0.130299	0.13428		2.2	2.29123		130	0.059
27	-421709		46	300.507		46	-96.4055		46	1038.51		2.3	0.126361	0.12775		2.3	2.28529		145	0.0547
28	-424695		48	299.105		48	80.3428		48	1037.34		2.4	0.133957	0.132879		2.4	2.29368		147	0.0512
30	-427788		50	300.024		50	53.0171		50	1037.59		2.5	0.128368	0.12893		2.5	2.2905		149	0.0504
31	-430278		52	298.363		52	172.187		52	1038.27		2.6	0.130798	0.132299		2.6	2.27292		164	0.0504
32	-433542		54	300.368		54	141.231		54	1038.27		2.7	0.143662	0.144454		2.7	2.27767		166	0.0511
34	-435546		56	300.483		56	65.0675		56	1038.24		2.8	0.128662	0.132511		2.8	2.28536		168	0.0548
35	-437214		58	300.264		58	-185.303		58	1037.34		2.9	0.128848	0.12981		2.9	2.27878		171	0.0552
36	-439304		60	302.262		60	26.5075		60	1037.8		3	0.141234	0.142247		3	2.28637		173	0.057
37	-440183		62	301.121		62	225.696		62	1037.75		3.1	0.1342	0.133167		3.1	2.2844		175	0.0597
38	-442204		64	300.042		64	-209.574		64	1038.59		3.2	0.142144	0.141477		3.2	2.28837		190	0.0584
39	-442298		66	300.808		66	-53.5758		66	1038.32		3.3	0.14035	0.142055		3.3	2.29275		192	0.0566
40	-443808		68	300.56		68	-7.275		68	1037.98		3.4	0.14083	0.142391		3.4	2.29538		194	0.0578
42	-448386		70	301.062		70	-230.873		70	1037.87		3.5	0.147371	0.150733		3.5	2.28817		209	0.0559
43	-450685		72	299.462		72	-69.9048		72	1038.07		3.6	0.141032	0.141535		3.6	2.29492		211	0.0524
44	-455299		74	300.081		74	239.487		74	1038.71		3.7	0.14551	0.150169		3.7	2.30163		213	0.0522
46	-457021		76	300.658		76	-219.37		76	1037.35		3.8	0.137791	0.141985		3.8	2.29506		226	0.0523
47	-457482		78	298.971		78	-193.379		78	1037.29		3.9	0.138256	0.143561		3.9	2.28836		228	0.0523
48	-459080		80	299.734		80	-66.2132		80	1037.44		4	0.142802	0.146828		4	2.29637		230	0.054
50	-461585		82	300.722		82	28.8586		82	1038.01		4.1	0.132647	0.140413		4.1	2.29705		236	0.055
51	-463395		84	298.702		84	166.195		84	1037.62		4.2	0.134028	0.139204		4.2	2.29252		238	0.0558
52	-466180		86	298.3		86	298.912		86	1037.6		4.3	0.145399	0.14921		4.3	2.29794		240	0.0585
54	-467465		88	300.206		88	19.8522		88	1037.57		4.4	0.148572	0.152122		4.4	2.30164		255	0.0591
55	-468322		90	299.793		90	62.4022		90	1038.67		4.5	0.141833	0.145185		4.5	2.29349		257	0.0594
56	-469576		92	298.396		92	-50.287		92	1038.88		4.6	0.136553	0.138759		4.6	2.29935		259	0.0642
57	-469889		94	299.078		94	-115.328		94	1039.1		4.7	0.135305	0.139776		4.7	2.30425		271	0.0649
58	-470921		96	300.815		96	-115.669		96	1038.57		4.8	0.133645	0.139645		4.8	2.29788		273	0.0633
60	-473671		98	299.82		98	193.992		98	1038.52		4.9	0.131845	0.139743		4.9	2.29465		275	0.0676
61	-475237		100	300.836		100	237.693		100	1038.39		5	0.126829	0.132269		5	2.30462		282	0.0629
62	-478399								0.043	0.0377671		5.1	0.126271	0.13008		5.1	2.29423		284	0.0599
64	-479415								0.044	0.0417236		5.2	0.138082	0.139801		5.2	2.29625		286	0.0579
65	-480035								0.044	0.043623		5.3	0.150863	0.151622		5.3	2.3014		306	0.0554
66	-480864								0.045	0.0479963		5.4	0.152265	0.154946		5.4	2.2995		308	0.0557
67	-480996								0.046	0.0504482		5.5	0.147157	0.144909		5.5	2.31186		310	0.0576
68	-481333								0.047	0.0557531		5.6	0.141665	0.141645		5.6	2.31267		322	0.0567
70	-484840								0.048	0.0620919		5.7	0.147294	0.147922		5.7	2.29822		324	0.0573
71	-485836								0.049	0.0697743		5.8	0.15323	0.15337		5.8	2.29337		326	0.0588
72	-489845								0.049	0.080199		5.9	0.141188	0.142404		5.9	2.29516		339	0.0565
74	-491097								0.05	0.0940884		6	0.14937	0.148529		6	2.29259		341	0.0553
75	-491256								0.051	0.107249		6.1	0.155819	0.151093		6.1	2.29891		343	0.0551
76	-492629								0.052	0.123133		6.2	0.155339	0.151717		6.2	2.29222		351	0.0549
78	-493843								0.053	0.140749		6.3	0.149029	0.149504		6.3	2.29838		353	0.0552
79	-494355								0.054	0.155527		6.4	0.160657	0.158211		6.4	2.29671		355	0.0572
80	-496069								0.054	0.172899		6.5	0.14178	0.139771		6.5	2.29448		372	0.0569
82	-496844								0.055	0.190497		6.6	0.1476	0.144693		6.6	2.28692		374	0.0557
83	-497496								0.056	0.209974		6.7	0.152993	0.152566		6.7	2.30621		376	0.0569
84	-498223								0.057	0.230089		6.8	0.155655	0.154338		6.8	2.29888		382	0.0554
85	-498655								0.058	0.252948		6.9	0.166677	0.164763		6.9	2.28121		384	0.0529
86	-499241								0.059	0.275836		7	0.161157	0.159796		7	2.28495		386	0.0525
87	-499335								0.059	0.299175		7.1	0.153313	0.153618		7.1	2.29655		401	0.0545
88	-499694								0.06	0.323003		7.2	0.153118	0.153857		7.2	2.29837		403	0.057
90	-502197								0.061	0.347004		7.3	0.164046	0.164159		7.3	2.28972		405	0.0607
91	-502863								0.062	0.374285		7.4	0.150766	0.153117		7.4	2.2903		411	0.0605
92	-504340								0.063	0.403409		7.5	0.146332	0.148823		7.5	2.29534		413	0.0599
94	-506074								0.064	0.433862		7.6	0.145331	0.148957		7.6	2.2961		415	0.0615
95	-506626								0.064	0.46793		7.7	0.134393	0.137688		7.7	2.29537		421	0.0585
96	-508025								0.065	0.508358		7.8	0.151182	0.153021		7.8	2.29815		423	0.0553
98	-508832								0.066	0.552979		7.9	0.150459	0.156155		7.9	2.28976		425	0.0545
99	-509072								0.067	0.605637		8	0.155617	0.157815		8	2.28698		432	0.0556
100	-510121								0.068	0.661103		8.1	0.15211	0.153745		8.1	2.29854		434	0.057
102	-510855								0.069	0.729341		8.2	0.160917	0.163206		8.2	2.29596		436	0.0603
103	-511316								0.069	0.80875		8.3	0.164279	0.163559		8.3	2.30035		451	0.0634
104	-512130								0.07	0.894704		8.4	0.161449	0.163766		8.4	2.29085		453	0.063
106	-512790								0.071	0.990214		8.5	0.159834	0.161088		8.5	2.3034		455	0.0657
107	-513408								0.072	1.10539		8.6	0.163528	0.165711		8.6	2.29889		468	0.0638
108	-514236								0.073	1.23273		8.7	0.163223	0.165147		8.7	2.30207		470	0.0619
109	-514336								0.074	1.36843		8.8	0.162801	0.165062		8.8	2.3081		472	0.0628
110	-515303								0.074	1.51788		8.9	0.161116	0.164362		8.9	2.30634		478	0.0616
112	-516059								0.075	1.66496		9	0.161079	0.162011		9	2.30702		480	0.061
113	-516364								0.076	1.80831		9.1	0.176134	0.178016		9.1	2.30264		482	0.0646
114	-517209								0.077	1.94969		9.2	0.168246	0.170933		9.2	2.3084		495	0.0662
116	-517847								0.078	2.07833		9.3	0.154715	0.156203		9.3	2.30322		497	0.066
117	-518281								0.079	2.1955		9.4	0.157945	0.159582		9.4	2.30421		499	0.0706
118	-519079								0.079	2.30441		9.5	0.157199	0.156781		9.5	2.30636		512	0.0722
120	-519613								0.08	2.41833		9.6	0.153552	0.156709		9.6	2.29827		514	0.0698
121	-520099								0.081	2.52911		9.7	0.152549	0.151526		9.7	2.29227		516	0.0734
122	-520669								0.082	2.63515		9.8	0.161311	0.161019		9.8	2.31203		536	0.0752
123	-520892								0.083	2.73794		9.9	0.156241	0.156828		9.9	2.30737		538	0.0745
124	-521452								0.084	2.83685		10	0.159807	0.15899		10	2.3068		540	0.0774
126	-522256								0.084	2.93136		10.1	0.150869	0.147662		10.1	2.30057		553	0.0806
127	-522847								0.085	3.01768		10.2	0.15499	0.152353		10.2	2.29807		555	0.0805
128	-523931								0.086	3.09615		10.3	0.155136	0.149729		10.3	2.29932		557	0.0862
130	-524378								0.087	3.16906		10.4	0.158611	0.153838		10.4	2.29121		564	0.0923
131	-524771								0.088	3.23104		10.5	0.168188	0.164199		10.5	2.29297		566	0.0972
132	-525170								0.089	3.29161		10.6	0.174178	0.170716		10.6	2.30015		568	0.1073
133	-525448								0.089	3.34095		10.7	0.170625	0.167949		10.7	2.30255		588	0.1117
134	-525711								0.09	3.3757		10.8	0.165258	0.163244		10.8	2.29608		590	0.1053
135	-525799								0.091	3.39827		10.9	0.166948	0.164386		10.9	2.29494		592	0.1143
137	-527200								0.092	3.40788		11	0.160268	0.159755		11	2.29534		595	0.1143
138	-528191								0.093	3.4009		11.1	0.166863	0.162464		11.1	2.29202		597	0.1075
139	-529774								0.094	3.37983		11.2	0.172449	0.167112		11.2	2.29476		599	0.1129
141	-530117								0.094	3.34418		11.3	0.169639	0.167264		11.3	2.28985		614	0.1208
142	-530407								0.095	3.29946		11.4	0.158088	0.153519		11.4	2.2889		616	0.1242
143	-530691								0.096	3.24918		11.5	0.156439	0.153157		11.5	2.28437		618	0.1397
144	-530749								0.097	3.20065		11.6	0.15439	0.150801		11.6	2.28561		628	0.1404
145	-530925								0.098	3.15497		11.7	0.170226	0.162249		11.7	2.28843		630	0.1332
147	-532334								0.099	3.11214		11.8	0.156916	0.157093		11.8	2.29038		632	0.143
149	-532872								0.099	3.0754		11.9	0.155631	0.153186		11.9	2.29505		642	0.1289
150	-533376								0.1	3.03864		12	0.156436	0.152789		12	2.29956		644	0.1206
151	-533533								0.101	3.00239		12.1	0.166711	0.16335		12.1	2.29654		646	0.1105
152	-534083								0.102	2.96645		12.2	0.173039	0.170548		12.2	2.30171		653	0.1024
154	-534624								0.103	2.93425		12.3	0.16182	0.157043		12.3	2.3		655	0.1039
155	-534950								0.104	2.90294		12.4	0.164832	0.161458		12.4	2.29833		657	0.0992
156	-535627								0.104	2.87308		12.5	0.167467	0.164635		12.5	2.29156		672	0.0905
158	-536004								0.105	2.84707		12.6	0.171127	0.167162		12.6	2.29293		674	0.0929
159	-536311								0.106	2.82324		12.7	0.174086	0.168919		12.7	2.28985		676	0.089
160	-536695								0.107	2.79816		12.8	0.17602	0.170849		12.8	2.28757		691	0.0835
161	-536850								0.108	2.77173		12.9	0.190636	0.186184		12.9	2.28868		693	0.0867
162	-537187								0.109	2.7461		13	0.184342	0.179939		13	2.28646		695	0.0853
164	-537886								0.109	2.71906		13.1	0.175837	0.172859		13.1	2.29318		710	0.0774
165	-538443								0.11	2.69276		13.2	0.173299	0.170324		13.2	2.27965		712	0.0765
166	-539325								0.111	2.66454		13.3	0.179477	0.176433		13.3	2.2832		714	0.0723
168	-539643								0.112	2.63366		13.4	0.167442	0.163202		13.4	2.2911		727	0.0669
169	-539925								0.113	2.59832		13.5	0.166919	0.163789		13.5	2.29414		729	0.0662
170	-540188								0.114	2.56312		13.6	0.164051	0.158074		13.6	2.29168		731	0.0632
171	-540389								0.114	2.52866		13.7	0.16385	0.158819		13.7	2.29034		748	0.0619
172	-540529								0.115	2.49328		13.8	0.173172	0.169442		13.8	2.30465		750	0.0642
173	-540581								0.116	2.4584		13.9	0.161159	0.158923		13.9	2.2957		752	0.0659
175	-541739								0.117	2.42472		14	0.149389	0.146938		14	2.2932		767	0.0649
176	-542082								0.118	2.39273		14.1	0.165202	0.165119		14.1	2.30162		769	0.0661
177	-543759								0.119	2.36381		14.2	0.158313	0.154645		14.2	2.3013		771	0.0678
179	-543945								0.119	2.33517		14.3	0.147314	0.142883		14.3	2.29565		777	0.0638
180	-544270								0.12	2.30619		14.4	0.157888	0.15451		14.4	2.29574		779	0.0618
181	-544278								0.121	2.27774		14.5	0.165289	0.163827		14.5	2.29999		781	0.0594
182	-544543								0.122	2.25106		14.6	0.157052	0.157533		14.6	2.30449		801	0.0583
184	-545388								0.123	2.225		14.7	0.150391	0.149133		14.7	2.29935		803	0.0577
185	-545497								0.124	2.19772		14.8	0.157187	0.157003		14.8	2.30419		805	0.059
186	-546546								0.124	2.16926		14.9	0.149718	0.148109		14.9	2.2973		817	0.0569
188	-546807								0.125	2.13944		15	0.144224	0.146848		15	2.30148		819	0.0556
189	-546990								0.126	2.107		15.1	0.146522	0.145489		15.1	2.297		821	0.0571
190	-547183								0.127	2.07345		15.2	0.157245	0.153911		15.2	2.30487		831	0.0553
191	-547249								0.128	2.03918		15.3	0.15485	0.152846		15.3	2.29772		833	0.0564
192	-547265								0.129	2.00321		15.4	0.161985	0.158338		15.4	2.28895		835	0.0577
194	-548370								0.129	1.96649		15.5	0.158844	0.158305		15.5	2.30069		852	0.0531
195	-548907								0.13	1.92587		15.6	0.149624	0.149056		15.6	2.29894		854	0.0513
196	-550207								0.131	1.88444		15.7	0.167295	0.163287		15.7	2.2964		858	0.0485
198	-550381								0.132	1.84473		15.8	0.153551	0.149909		15.8	2.28708		866	0.047
199	-550591								0.133	1.8068		15.9	0.158816	0.154885		15.9	2.28797		868	0.0487
200	-550613								0.134	1.77091		16	0.165252	0.162127		16	2.29352		870	0.0501
201	-550781								0.134	1.73416		16.1	0.165108	0.161874		16.1	2.29444		882	0.0505
203	-551613								0.135	1.69432		16.2	0.154682	0.154351		16.2	2.29591		884	0.0507
205	-551921								0.136	1.65462		16.3	0.15595	0.152405		16.3	2.2938		886	0.0518
206	-552233								0.137	1.61595		16.4	0.158215	0.154377		16.4	2.29461		898	0.0492
207	-552359								0.138	1.57718		16.5	0.162813	0.159151		16.5	2.29878		900	0.0467
208	-552702								0.139	1.53564		16.6	0.158292	0.154279		16.6	2.28574		902	0.0448
210	-553042								0.139	1.49649		16.7	0.167581	0.163297		16.7	2.29949		917	0.0441
211	-553304								0.14	1.45655		16.8	0.157507	0.154913		16.8	2.2984		919	0.044
212	-553691								0.141	1.41775		16.9	0.152923	0.149523		16.9	2.30201		921	0.0443
214	-553946								0.142	1.38021		17	0.1576	0.154393		17	2.29737		936	0.0467
215	-554170								0.143	1.34226		17.1	0.154156	0.15115		17.1	2.29594		938	0.0492
216	-554460								0.144	1.30217		17.2	0.149386	0.147624		17.2	2.29903		940	0.0533
217	-554543								0.144	1.26212		17.3	0.148799	0.146089		17.3	2.29606		950	0.0536
218	-554853								0.145	1.22122		17.4	0.153666	0.152889		17.4	2.29276		952	0.0521
220	-555235								0.146	1.18152		17.5	0.160397	0.161068		17.5	2.29621		954	0.0536
221	-555477								0.147	1.14152		17.6	0.160229	0.158205		17.6	2.29676		970	0.0531
222	-555905								0.148	1.10322		17.7	0.156488	0.159008		17.7	2.30886		972	0.0497
224	-556154								0.149	1.06653		17.8	0.153124	0.151846		17.8	2.30393		974	0.05
225	-556334								0.149	1.0301		17.9	0.146416	0.146407		17.9	2.2953		981	0.0515
226	-556618								0.15	0.994797		18	0.150954	0.15176		18	2.29732		983	0.0515
227	-556653								0.151	0.962606		18.1	0.14349	0.141318		18.1	2.29808		985	0.0565
228	-556966								0.152	0.92982		18.2	0.14656	0.147692		18.2	2.30022		991	0.0595
230	-557373								0.153	0.89677		18.3	0.143941	0.145655		18.3	2.29752		993	0.0589
231	-557528								0.154	0.863449		18.4	0.149183	0.147624		18.4	2.30378		995	0.0633
232	-557984								0.154	0.829675		18.5	0.161551	0.160752		18.5	2.29812		998	0.0615
234	-558235								0.155	0.795775		18.6	0.159489	0.157606		18.6	2.30154		1000	0.0588
235	-558375								0.156	0.763904		18.7	0.164755	0.159769		18.7	2.29983		1002	0.0602
236	-558672								0.157	0.733097		18.8	0.157241	0.153637		18.8	2.2971		1018	0.0589
238	-558934								0.158	0.701473		18.9	0.165583	0.163057		18.9	2.29126		1020	0.0561
239	-559163								0.159	0.67079		19	0.160896	0.159135		19	2.2961		1022	0.0602
240	-559451								0.159	0.640898		19.1	0.168839	0.167858		19.1	2.30068		1032	0.0647
241	-559501								0.16	0.612162		19.2	0.164264	0.16125		19.2	2.30078		1034	0.0663
242	-559789								0.161	0.581271		19.3	0.175744	0.170931		19.3	2.29995		1036	0.0772
244	-560152								0.162	0.552183		19.4	0.170818	0.166442		19.4	2.30226		1049	0.0788
245	-560296								0.163	0.522653		19.5	0.166968	0.163938		19.5	2.29914		1051	0.0774
246	-560788								0.164	0.491206		19.6	0.167775	0.163899		19.6	2.29815		1053	0.0837
248	-560991								0.164	0.461527		19.7	0.165924	0.163835		19.7	2.30379		1068	0.084
249	-561157								0.165	0.434879		19.8	0.172373	0.169581		19.8	2.3022		1070	0.0778
250	-561332								0.166	0.40708		19.9	0.169447	0.166005		19.9	2.30083		1072	0.0833
251	-561448								0.167	0.380423		20	0.16639	0.165083		20	2.28827		1087	0.0846
252	-561543								0.168	0.353008		20.1	0.172434	0.169705		20.1	2.30033		1089	0.0776
253	-561582								0.169	0.327069		20.2	0.166148	0.163409		20.2	2.30087		1091	0.0815
255	-562277								0.169	0.299953		20.3	0.174114	0.172379		20.3	2.29456		1097	0.0776
256	-562574								0.17	0.273438		20.4	0.163876	0.161449		20.4	2.29975		1099	0.0796
257	-563411								0.171	0.248219		20.5	0.170452	0.169797		20.5	2.29604		1103	0.0831
259	-563574								0.172	0.220244		20.6	0.164882	0.162575		20.6	2.28325		1111	0.0887
260	-563682								0.173	0.193225		20.7	0.168356	0.164161		20.7	2.29286		1113	0.0965
261	-563813								0.174	0.168336		20.8	0.168773	0.165054		20.8	2.298		1115	0.1145
263	-564250								0.174	0.143467		20.9	0.165977	0.161868		20.9	2.29969		1128	0.0996
264	-564593								0.175	0.119323		21	0.164607	0.16049		21	2.29002		1130	0.084
265	-565134								0.176	0.0955394		21.1	0.160362	0.155155		21.1	2.29386		1132	0.0787
267	-565308								0.177	0.0711285		21.2	0.162484	0.156133		21.2	2.28776		1138	0.0625
268	-565441								0.178	0.0468166		21.3	0.157463	0.152804		21.3	2.28461		1140	0.0642
269	-565604								0.179	0.0238867		21.4	0.15497	0.152217		21.4	2.27999		1142	0.0639
270	-565642								0.179	0.00199165		21.5	0.163995	0.162929		21.5	2.29107		1154	0.0631
271	-565774								0.18	-0.0201248		21.6	0.156598	0.154453		21.6	2.28957		1156	0.0619
273	-566292								0.181	-0.0426964		21.7	0.167484	0.165297		21.7	2.29103		1158	0.0636
274	-566354								0.182	-0.0651044		21.8	0.164799	0.160368		21.8	2.29309		1161	0.0535
275	-567031								0.183	-0.085514		21.9	0.156683	0.153452		21.9	2.28623		1163	0.0548
277	-567195								0.184	-0.104898		22	0.152727	0.150959		22	2.28433		1165	0.0525
278	-567292								0.184	-0.124193		22.1	0.160921	0.16085		22.1	2.2897		1172	0.0468
279	-567434								0.185	-0.143868		22.2	0.162836	0.161792		22.2	2.2793		1174	0.0537
281	-567804								0.186	-0.164479		22.3	0.158728	0.154882		22.3	2.2808		1176	0.0613
282	-568089								0.187	-0.186268		22.4	0.16779	0.163716		22.4	2.28584		1179	0.057
283	-568569								0.188	-0.207383		22.5	0.171208	0.167655		22.5	2.27954		1181	0.0576
285	-568735								0.189	-0.226413		22.6	0.175584	0.172719		22.6	2.28269		1183	0.0581
286	-568865								0.189	-0.24407		22.7	0.166819	0.165528		22.7	2.28297		1198	0.059
287	-569017								0.19	-0.261038		22.8	0.168529	0.164987		22.8	2.2931		1200	0.0626
288	-569063								0.191	-0.277871		22.9	0.166038	0.162612		22.9	2.28113		1204	0.0689
289	-569182								0.192	-0.296387		23	0.173679	0.170283		23	2.27847		1212	0.0642
291	-569662								0.193	-0.312903		23.1	0.163956	0.159207		23.1	2.28414		1214	0.0617
292	-569868								0.194	-0.327966		23.2	0.161494	0.15656		23.2	2.2877		1216	0.0609
293	-570519								0.194	-0.345586		23.3	0.165777	0.162905		23.3	2.28995		1227	0.0549
295	-570646								0.195	-0.364532		23.4	0.170356	0.16534		23.4	2.29243		1229	0.0523
296	-570832								0.196	-0.378273		23.5	0.172953	0.168237		23.5	2.29362		1231	0.0519
297	-570876								0.197	-0.394571		23.6	0.169724	0.165758		23.6	2.29824		1244	0.0562
298	-571073								0.198	-0.409819		23.7	0.169675	0.163421		23.7	2.28874		1246	0.0589
300	-571382								0.199	-0.424923		23.8	0.17515	0.167498		23.8	2.29253		1248	0.0657
301	-571519								0.199	-0.439286		23.9	0.172084	0.167291		23.9	2.29697		1266	0.0677
302	-571873								0.2	-0.454353		24	0.164369	0.15918		24	2.28679		1268	0.0664
304	-572041								0.201	-0.469923		24.1	0.172261	0.166089		24.1	2.28546		1270	0.0711
305	-572156								0.202	-0.484445		24.2	0.197659	0.191583		24.2	2.28807		1280	0.0678
306	-572341								0.203	-0.497189		24.3	0.176859	0.171831		24.3	2.2948		1282	0.0614
307	-572368								0.204	-0.510901		24.4	0.186409	0.179481		24.4	2.29059		1284	0.0615
308	-572567								0.204	-0.521653		24.5	0.190039	0.184101		24.5	2.29015		1299	0.0662
310	-572867								0.205	-0.534787		24.6	0.19568	0.187982		24.6	2.29498		1301	0.0666
311	-572968								0.206	-0.544776		24.7	0.184873	0.179583		24.7	2.28704		1303	0.074
312	-573317								0.207	-0.555414		24.8	0.174955	0.172274		24.8	2.29149		1318	0.0869
314	-573481								0.208	-0.563558		24.9	0.181937	0.177143		24.9	2.30053		1320	0.0869
315	-573584								0.209	-0.572642		25	0.185264	0.180897		25	2.29471		1322	0.102
316	-573765								0.209	-0.581931		25.1	0.189391	0.185751		25.1	2.28214		1342	0.1081
317	-573776								0.21	-0.591387		25.2	0.183762	0.180967		25.2	2.28715		1344	0.1134
318	-573969								0.211	-0.598875		25.3	0.194979	0.190363		25.3	2.28453		1346	0.1368
320	-574276								0.212	-0.607059		25.4	0.186619	0.182801		25.4	2.28944		1349	0.1006
321	-574347								0.213	-0.612138		25.5	0.200824	0.198074		25.5	2.28855		1351	0.1104
322	-574710								0.214	-0.619246		25.6	0.193713	0.189039		25.6	2.28983		1353	0.1506
324	-574869								0.214	-0.623886		25.7	0.211823	0.209097		25.7	2.29846		1365	0.1217
325	-574958								0.215	-0.628456		25.8	0.186622	0.180068		25.8	2.29286		1367	0.1643
326	-575132								0.216	-0.630254		25.9	0.196742	0.192586		25.9	2.29349		1369	0.1599
328	-575328								0.217	-0.632803		26	0.18125	0.178576		26	2.29298		1381	0.1356
329	-575512								0.218	-0.636343		26.1	0.177419	0.173991		26.1	2.29235		1383	0.1234
330	-575739								0.219	-0.639163		26.2	0.185068	0.181119		26.2	2.29886		1385	0.1113
331	-575746								0.219	-0.638435		26.3	0.181512	0.178748		26.3	2.29854		1400	0.1055
332	-575998								0.22	-0.639084		26.4	0.182235	0.179526		26.4	2.29766		1402	0.1205
334	-576214								0.221	-0.639313		26.5	0.182776	0.179413		26.5	2.29788		1404	0.1265
335	-576278								0.222	-0.636772		26.6	0.187072	0.182964		26.6	2.29637		1422	0.0993
336	-576551								0.223	-0.635539		26.7	0.180831	0.177409		26.7	2.29754		1424	0.0877
338	-576706								0.224	-0.634394		26.8	0.180942	0.177155		26.8	2.29508		1426	0.081
339	-576808								0.224	-0.632504		26.9	0.178644	0.173828		26.9	2.29125		1437	0.0695
340	-576968								0.225	-0.63312		27	0.171911	0.168115		27	2.29427		1439	0.0615
341	-577001								0.226	-0.631321		27.1	0.180797	0.17599		27.1	2.29965		1441	0.058
342	-577145								0.227	-0.630103		27.2	0.163817	0.160355		27.2	2.2979		1458	0.0556
344	-577438								0.228	-0.627727		27.3	0.168627	0.163289		27.3	2.29386		1460	0.0537
345	-577564								0.229	-0.626008		27.4	0.173866	0.165877		27.4	2.29124		1462	0.0594
346	-577963								0.229	-0.62094		27.5	0.164035	0.16004		27.5	2.2984		1477	0.0582
348	-578082								0.23	-0.616374		27.6	0.165364	0.162011		27.6	2.29321		1479	0.0546
349	-578201								0.231	-0.608917		27.7	0.174087	0.169663		27.7	2.29264		1481	0.0562
350	-578285								0.232	-0.603568		27.8	0.170969	0.167005		27.8	2.28416		1491	0.0524
351	-578384								0.233	-0.597228		27.9	0.168346	0.16412		27.9	2.29331		1493	0.0566
352	-578401								0.234	-0.593171		28	0.165092	0.161692		28	2.28433		1495	0.0564
353	-578453								0.234	-0.587099		28.1	0.173001	0.169779		28.1	2.29004		1510	0.0545
355	-578929								0.235	-0.582003		28.2	0.170742	0.168732		28.2	2.30399		1512	0.0577
356	-578962								0.236	-0.575668		28.3	0.176097	0.174074		28.3	2.29086		1514	0.0608
357	-579550								0.237	-0.570608		28.4	0.168384	0.164124		28.4	2.29843		1532	0.0552
359	-579651								0.238	-0.565582		28.5	0.177389	0.171634		28.5	2.30248		1534	0.0522
360	-579737								0.239	-0.55549		28.6	0.171468	0.165859		28.6	2.30053		1536	0.0501
361	-579807								0.239	-0.545616		28.7	0.16898	0.16419		28.7	2.30264		1546	0.0461
362	-579829								0.24	-0.537908		28.8	0.168937	0.163983		28.8	2.30519		1548	0.0449
363	-579835								0.241	-0.529564		28.9	0.173881	0.170686		28.9	2.30101		1550	0.045
365	-580370								0.242	-0.52169		29	0.175355	0.171253		29	2.30806		1566	0.0454
366	-580387								0.243	-0.513974		29.1	0.174864	0.172203		29.1	2.30052		1568	0.0476
367	-581052								0.244	-0.506527		29.2	0.176745	0.172391		29.2	2.30284		1570	0.0505
369	-581134								0.244	-0.49807		29.3	0.171453	0.168264		29.3	2.3046		1585	0.0489
370	-581223								0.245	-0.488565		29.4	0.168696	0.165882		29.4	2.31064		1587	0.0485
371	-581260								0.246	-0.477916		29.5	0.165358	0.161914		29.5	2.30988		1589	0.0496
372	-581289								0.247	-0.465869		29.6	0.166485	0.163712		29.6	2.30919		1595	0.047
374	-581721								0.248	-0.454249		29.7	0.16506	0.162101		29.7	2.30998		1597	0.0451
375	-581890								0.249	-0.443417		29.8	0.172049	0.166532		29.8	2.30651		1599	0.045
376	-582506								0.249	-0.431461		29.9	0.171187	0.167805		29.9	2.3074		1617	0.0464
378	-582566								0.25	-0.420143		30	0.175767	0.170454		30	2.29793		1619	0.0463
379	-582715								0.251	-0.408338		30.1	0.176808	0.173331		30.1	2.29948		1621	0.0497
381	-582882								0.252	-0.398559		30.2	0.180686	0.177041		30.2	2.3029		1633	0.0499
382	-583011								0.253	-0.387469		30.3	0.177549	0.172397		30.3	2.29944		1635	0.0501
383	-583211								0.254	-0.375579		30.4	0.188263	0.183364		30.4	2.3048		1637	0.0517
385	-583330								0.254	-0.362381		30.5	0.179009	0.175523		30.5	2.29986		1652	0.0486
386	-583433								0.255	-0.351178		30.6	0.186685	0.182991		30.6	2.29509		1654	0.0474
387	-583566								0.256	-0.339083		30.7	0.17455	0.170833		30.7	2.29981		1656	0.0474
388	-583610								0.257	-0.325225		30.8	0.179428	0.175586		30.8	2.29851		1659	0.0443
389	-583753								0.258	-0.309751		30.9	0.176216	0.173581		30.9	2.29849		1661	0.0437
391	-583937								0.259	-0.297323		31	0.179701	0.17571		31	2.29829		1663	0.0433
392	-584046								0.259	-0.28469		31.1	0.168182	0.164117		31.1	2.29105		1678	0.0438
393	-584267								0.26	-0.274481		31.2	0.189337	0.186164		31.2	2.30469		1680	0.0451
395	-584384								0.261	-0.262138		31.3	0.183326	0.177481		31.3	2.30173		1682	0.047
396	-584473								0.262	-0.25012		31.4	0.182903	0.178588		31.4	2.29758		1692	0.0462
397	-584602								0.263	-0.238099		31.5	0.17796	0.171749		31.5	2.29595		1694	0.0458
398	-584631								0.264	-0.226887		31.6	0.174234	0.169024		31.6	2.29633		1696	0.0468
399	-584766								0.264	-0.214459		31.7	0.178391	0.172		31.7	2.30456		1703	0.0467
401	-584972								0.265	-0.202776		31.8	0.179963	0.17226		31.8	2.29376		1705	0.0457
402	-585058								0.266	-0.191291		31.9	0.175081	0.167843		31.9	2.29551		1707	0.0479
403	-585308								0.267	-0.1798		32	0.176697	0.172154		32	2.29439		1713	0.0472
405	-585423								0.268	-0.169253		32.1	0.168256	0.161211		32.1	2.29832		1715	0.0469
406	-585500								0.269	-0.158506		32.2	0.177193	0.171066		32.2	2.29997		1717	0.0499
407	-585620								0.269	-0.146559		32.3	0.171411	0.166179		32.3	2.29816		1732	0.052
408	-585639								0.27	-0.136987		32.4	0.169338	0.165662		32.4	2.2969		1734	0.0486
409	-585759								0.271	-0.126282		32.5	0.172915	0.167487		32.5	2.294		1736	0.0532
411	-585993								0.272	-0.115173		32.6	0.180725	0.177109		32.6	2.30373		1739	0.0523
412	-586058								0.273	-0.104123		32.7	0.167284	0.162653		32.7	2.29523		1741	0.0513
413	-586347								0.274	-0.0927128		32.8	0.171282	0.164088		32.8	2.29485		1743	0.0526
415	-586455								0.274	-0.0804044		32.9	0.165174	0.160758		32.9	2.30186		1750	0.055
416	-586523								0.275	-0.0671988		33	0.171266	0.16741		33	2.29215		1752	0.0536
417	-586632								0.276	-0.0536642		33.1	0.176942	0.172489		33.1	2.28963		1754	0.0604
418	-586644								0.277	-0.0425096		33.2	0.172433	0.16717		33.2	2.28609		1757	0.0557
419	-586743								0.278	-0.0351023		33.3	0.170855	0.167256		33.3	2.29428		1759	0.0519
421	-587013								0.279	-0.0281911		33.4	0.180868	0.176198		33.4	2.29		1761	0.051
422	-587056								0.279	-0.0191999		33.5	0.175727	0.166586		33.5	2.28977		1774	0.0525
423	-587394								0.28	-0.011881		33.6	0.185216	0.179571		33.6	2.29155		1776	0.0547
425	-587493								0.281	-0.00251538		33.7	0.18319	0.177905		33.7	2.29822		1780	0.058
426	-587556								0.282	0.00456423		33.8	0.180409	0.176793		33.8	2.29725		1788	0.0545
427	-587650								0.283	0.011859		33.9	0.181816	0.176519		33.9	2.28644		1790	0.0537
428	-587658								0.284	0.0195329		34	0.184617	0.177864		34	2.28613		1792	0.0509
429	-587729								0.284	0.02677		34.1	0.194014	0.187315		34.1	2.29164		1807	0.0476
431	-588044								0.285	0.0327453		34.2	0.190453	0.184052		34.2	2.28844		1809	0.0461
432	-588066								0.286	0.041772		34.3	0.178851	0.171221		34.3	2.28621		1811	0.0457
433	-588464								0.287	0.0492977		34.4	0.18354	0.177291		34.4	2.29021		1814	0.0437
435	-588552								0.288	0.0548782		34.5	0.171454	0.166956		34.5	2.29168		1816	0.0471
436	-588615								0.289	0.0620226		34.6	0.17311	0.168292		34.6	2.28769		1818	0.0473
437	-588686								0.289	0.0707683		34.7	0.184326	0.176641		34.7	2.29638		1836	0.0462
438	-588697								0.29	0.0780035		34.8	0.179634	0.17294		34.8	2.2971		1838	0.0503
439	-588730								0.291	0.0863267		34.9	0.192486	0.184746		34.9	2.30295		1840	0.0506
441	-589101								0.292	0.0927089		35	0.185652	0.178581		35	2.29565		1851	0.0485
442	-589109								0.293	0.0985439		35.1	0.170906	0.162766		35.1	2.29542		1853	0.0518
443	-589580								0.294	0.103708		35.2	0.175615	0.168771		35.2	2.2933		1855	0.0551
445	-589652								0.294	0.107377		35.3	0.170564	0.164736		35.3	2.29787		1858	0.048
446	-589719								0.295	0.109936		35.4	0.174499	0.167545		35.4	2.29542		1860	0.0439
447	-589762								0.296	0.111844		35.5	0.175587	0.17046		35.5	2.28742		1864	0.042
448	-589782								0.297	0.113001		35.6	0.181345	0.176599		35.6	2.294		1872	0.0415
450	-590104								0.298	0.116185		35.7	0.172187	0.168966		35.7	2.28308		1874	0.0415
451	-590338								0.299	0.121436		35.8	0.182216	0.175105		35.8	2.28524		1876	0.041
452	-590797								0.299	0.126147		35.9	0.177056	0.172267		35.9	2.29644		1892	0.0412
454	-590850								0.3	0.129231		36	0.191889	0.18599		36	2.29418		1894	0.0419
455	-590972								0.301	0.132294		36.1	0.186587	0.181536		36.1	2.29744		1896	0.0427
457	-591095								0.302	0.136351		36.2	0.187998	0.182171		36.2	2.29762		1908	0.041
458	-591198								0.303	0.140696		36.3	0.183592	0.174944		36.3	2.30041		1910	0.0407
459	-591344								0.304	0.143873		36.4	0.186196	0.181273		36.4	2.29402		1912	0.0409
461	-591438								0.304	0.146832		36.5	0.179243	0.17458		36.5	2.29929		1925	0.0378
462	-591528								0.305	0.150832		36.6	0.185082	0.179226		36.6	2.30513		1927	0.0377
463	-591635								0.306	0.155439		36.7	0.187683	0.179511		36.7	2.29261		1929	0.0372
464	-591676								0.307	0.158588		36.8	0.193724	0.186056		36.8	2.29495		1944	0.0357
465	-591794								0.308	0.162295		36.9	0.195739	0.187535		36.9	2.29248		1946	0.0356
467	-591929								0.309	0.166756		37	0.18892	0.181195		37	2.29687		1948	0.0356
468	-592022								0.309	0.168142		37.1	0.178298	0.173353		37.1	2.29105		1954	0.0352
469	-592185								0.31	0.168306		37.2	0.173801	0.16658		37.2	2.2954		1956	0.0361
471	-592279								0.311	0.170104		37.3	0.177178	0.172829		37.3	2.29341		1958	0.0372
472	-592357								0.312	0.173065		37.4	0.176364	0.171845		37.4	2.30538		1965	0.0372
473	-592461								0.313	0.175798		37.5	0.176924	0.171006		37.5	2.29512		1967	0.0373
474	-592493								0.314	0.17875		37.6	0.168031	0.16231		37.6	2.28945		1969	0.0399
475	-592606								0.314	0.182166		37.7	0.176455	0.170884		37.7	2.28146		1982	0.0407
477	-592758								0.315	0.184973		37.8	0.178227	0.173688		37.8	2.28463		1984	0.0406
478	-592841								0.316	0.186815		37.9	0.166218	0.161873		37.9	2.29052		1986	0.0431
479	-593027								0.317	0.189184		38	0.183322	0.177584		38	2.29195		1993	0.0422
481	-593121								0.318	0.192965		38.1	0.198422	0.192333		38.1	2.28511		1995	0.0408
482	-593191								0.319	0.197634		38.2	0.186174	0.180167		38.2	2.28239		1997	0.0418
483	-593292								0.319	0.201202		38.3	0.188957	0.182571		38.3	2.2884		2003	0.0425
484	-593317								0.32	0.204564		38.4	0.179329	0.171943		38.4	2.28918		2005	0.043
485	-593421								0.321	0.208555		38.5	0.185547	0.179448		38.5	2.28446		2007	0.0465
487	-593597								0.322	0.213334		38.6	0.18415	0.17762		38.6	2.28247		2013	0.0472
488	-593673								0.323	0.216541		38.7	0.180885	0.174152		38.7	2.29037		2015	0.0478
489	-593890								0.324	0.220548		38.8	0.170952	0.163567		38.8	2.28679		2017	0.0531
491	-593983								0.324	0.225717		38.9	0.182341	0.175365		38.9	2.29337		2032	0.0543
492	-594048								0.325	0.230957		39	0.183843	0.175377		39	2.28314		2034	0.053
493	-594145								0.326	0.23704		39.1	0.201593	0.195187		39.1	2.29551		2036	0.0579
494	-594166								0.327	0.241274		39.2	0.193822	0.186084		39.2	2.29605		2051	0.0602
495	-594256								0.328	0.245385		39.3	0.204766	0.196641		39.3	2.28752		2053	0.0565
497	-594460								0.329	0.24987		39.4	0.200859	0.190681		39.4	2.29397		2055	0.063
498	-594528								0.329	0.252907		39.5	0.193125	0.184602		39.5	2.29602		2062	0.0667
499	-594781								0.33	0.257614		39.6	0.199534	0.191028		39.6	2.29664		2064	0.0637
501	-594868								0.331	0.260487		39.7	0.195275	0.185374		39.7	2.29434		2066	0.0693
502	-594929								0.332	0.263644		39.8	0.196976	0.189553		39.8	2.29024		2084	0.0734
503	-595011								0.333	0.266368		39.9	0.192274	0.184925		39.9	2.28942		2086	0.0716
504	-595028								0.334	0.269502		40	0.179218	0.172191		40	2.29627		2088	0.0769
505	-595096								0.334	0.272302		40.1	0.191592	0.183686		40.1	2.29243		2104	0.0811
507	-595332								0.335	0.274695		40.2	0.194819	0.186959		40.2	2.29934		2106	0.0793
508	-595380								0.336	0.278512		40.3	0.185401	0.176647		40.3	2.291		2108	0.0856
509	-595676								0.337	0.283154		40.4	0.188961	0.178963		40.4	2.30253		2123	0.0923
511	-595752								0.338	0.289095		40.5	0.189808	0.183623		40.5	2.29938		2125	0.0889
512	-595807								0.339	0.294181		40.6	0.209297	0.200767		40.6	2.30086		2127	0.0937
513	-595872								0.339	0.296288		40.7	0.21451	0.206029		40.7	2.30008		2134	0.0971
514	-595886								0.34	0.298767		40.8	0.204863	0.194348		40.8	2.29471		2136	0.0976
515	-595925								0.341	0.301809		40.9	0.205797	0.195795		40.9	2.29465		2138	0.1037
517	-596200								0.342	0.305588		41	0.207985	0.198456		41	2.29447		2153	0.1155
518	-596231								0.343	0.307066		41.1	0.210822	0.201062		41.1	2.28791		2155	0.1186
519	-596581								0.344	0.31054		41.2	0.212781	0.202568		41.2	2.29085		2157	0.1352
521	-596644								0.344	0.312489		41.3	0.224236	0.215318		41.3	2.29623		2173	0.14
522	-596700								0.345	0.313499		41.4	0.222021	0.215172		41.4	2.2994		2175	0.1298
523	-596744								0.346	0.314577		41.5	0.226304	0.216831		41.5	2.28884		2177	0.1365
524	-596762								0.347	0.316269		41.6	0.225304	0.213797		41.6	2.29371		2180	0.1234
525	-596765								0.348	0.317302		41.7	0.211721	0.200775		41.7	2.29259		2182	0.1313
527	-597089								0.349	0.317755		41.8	0.211984	0.202019		41.8	2.29194		2184	0.1554
528	-597117								0.349	0.318248		41.9	0.233798	0.22315		41.9	2.28759		2187	0.1144
529	-597531								0.35	0.320956		42	0.221343	0.213097		42	2.2942		2189	0.1335
531	-597580								0.351	0.32165		42.1	0.227343	0.216772		42.1	2.29281		2191	0.1296
532	-597640								0.352	0.325342		42.2	0.223108	0.213479		42.2	2.29339		2206	0.1118
533	-597659								0.353	0.325699		42.3	0.210146	0.201262		42.3	2.29128		2208	0.1093
534	-597685								0.354	0.327143		42.4	0.216448	0.205749		42.4	2.29395		2210	0.1299
536	-597947								0.354	0.326846		42.5	0.215204	0.203909		42.5	2.28685		2227	0.1477
537	-598030								0.355	0.328074		42.6	0.20698	0.196773		42.6	2.3038		2229	0.1627
538	-598398								0.356	0.33031		42.7	0.218884	0.208982		42.7	2.2998		2231	0.1784
540	-598441								0.357	0.330387		42.8	0.224946	0.214957		42.8	2.29414		2242	0.1726
541	-598528								0.358	0.32927		42.9	0.223853	0.212809		42.9	2.29246		2244	0.1603
543	-598636								0.358	0.330483		43	0.218364	0.209012		43	2.2955		2246	0.1571
544	-598730								0.359	0.329134		43.1	0.222006	0.214355		43.1	2.29706		2256	0.141
545	-598860								0.36	0.32905		43.2	0.209421	0.199432		43.2	2.29875		2258	0.1441
547	-598934								0.361	0.329801		43.3	0.207114	0.196868		43.3	2.29959		2260	0.1346
548	-598999								0.362	0.329749		43.4	0.200065	0.190737		43.4	2.30561		2271	0.1208
549	-599079								0.363	0.328492		43.5	0.202479	0.193247		43.5	2.30122		2273	0.1268
550	-599113								0.363	0.328928		43.6	0.200254	0.190637		43.6	2.29539		2275	0.1221
551	-599196								0.364	0.329005		43.7	0.218393	0.208202		43.7	2.29504		2282	0.1104
553	-599315								0.365	0.329385		43.8	0.214336	0.205078		43.8	2.29892		2284	0.112
554	-599400								0.366	0.330665		43.9	0.201906	0.193161		43.9	2.29846		2286	0.1059
555	-599545								0.367	0.330948		44	0.200044	0.19107		44	2.29842		2306	0.0946
557	-599618								0.368	0.329809		44.1	0.201507	0.19167		44.1	2.29803		2308	0.0957
558	-599676								0.368	0.332033		44.2	0.204217	0.194131		44.2	2.29431		2310	0.0889
559	-599753								0.369	0.332962		44.3	0.203415	0.193337		44.3	2.29754		2320	0.078
560	-599779								0.37	0.335758		44.4	0.21114	0.200761		44.4	2.30545		2322	0.081
561	-599856								0.371	0.336176		44.5	0.218203	0.207591		44.5	2.30217		2324	0.0772
563	-599990								0.372	0.342116		44.6	0.2056	0.197092		44.6	2.30425		2334	0.0736
564	-600064								0.373	0.345192		44.7	0.198539	0.188169		44.7	2.29551		2336	0.0783
565	-600230								0.373	0.34803		44.8	0.213411	0.203354		44.8	2.29886		2338	0.0792
567	-600300								0.374	0.352256		44.9	0.207312	0.197682		44.9	2.30026		2349	0.0714
568	-600353								0.375	0.357111		45	0.205445	0.1962		45	2.30492		2351	0.0691
569	-600424								0.376	0.359243		45.1	0.207071	0.195057		45.1	2.30088		2353	0.0645
570	-600445								0.377	0.361389		45.2	0.204632	0.193918		45.2	2.29959		2366	0.0544
571	-600512								0.378	0.364852		45.3	0.20872	0.198963		45.3	2.30386		2368	0.0526
573	-600665								0.378	0.36764		45.4	0.213517	0.201467		45.4	2.30314		2370	0.0482
574	-600728								0.379	0.365359		45.5	0.190132	0.18085		45.5	2.30113		2385	0.0476
575	-600919								0.38	0.367487		45.6	0.203845	0.194782		45.6	2.30265		2387	0.0536
577	-600986								0.381	0.370118		45.7	0.188464	0.181155		45.7	2.29027		2389	0.0579
578	-601034								0.382	0.370815		45.8	0.188597	0.181377		45.8	2.29741		2395	0.0551
579	-601098								0.383	0.371133		45.9	0.181165	0.171958		45.9	2.29884		2397	0.0543
580	-601115								0.383	0.373625		46	0.186004	0.177658		46	2.3007		2399	0.0542
581	-601169								0.384	0.37405		46.1	0.195305	0.186725		46.1	2.30597		2405	0.047
583	-601346								0.385	0.375568		46.2	0.207406	0.200414		46.2	2.30707		2407	0.0428
584	-601398								0.386	0.374709		46.3	0.202682	0.195614		46.3	2.30631		2409	0.0408
585	-601620								0.387	0.374908		46.4	0.211229	0.204287		46.4	2.30966		2415	0.0381
587	-601682								0.388	0.375212		46.5	0.204642	0.197383		46.5	2.30324		2417	0.0387
588	-601728								0.388	0.374509		46.6	0.20531	0.196205		46.6	2.30573		2419	0.0405
589	-601782								0.389	0.373304		46.7	0.208719	0.200551		46.7	2.30079		2426	0.0418
590	-601798								0.39	0.373615		46.8	0.212087	0.205279		46.8	2.30175		2428	0.0425
591	-601835								0.391	0.372371		46.9	0.210599	0.203576		46.9	2.3012		2430	0.0461
593	-602040								0.392	0.371106		47	0.210548	0.20203		47	2.29829		2436	0.0456
594	-602082								0.393	0.367419		47.1	0.213249	0.204137		47.1	2.30502		2438	0.0457
595	-602342								0.393	0.366096		47.2	0.19618	0.188119		47.2	2.30212		2440	0.0487
597	-602397								0.394	0.365977		47.3	0.202801	0.192925		47.3	2.30452		2452	0.048
598	-602442								0.395	0.365099		47.4	0.194494	0.18756		47.4	2.30398		2454	0.0458
599	-602485								0.396	0.36125		47.5	0.200193	0.193704		47.5	2.30309		2456	0.0504
600	-602501								0.397	0.358791		47.6	0.192621	0.184145		47.6	2.30766		2459	0.0484
601	-602517								0.398	0.355775		47.7	0.196956	0.186594		47.7	2.29878		2461	0.0471
603	-602756								0.398	0.35265		47.8	0.207875	0.199597		47.8	2.30715		2463	0.05
604	-602790								0.399	0.352373		47.9	0.208461	0.198471		47.9	2.30061		2475	0.0456
605	-603096								0.4	0.353337		48	0.207087	0.198305		48	2.29381		2477	0.0488
607	-603142								0.401	0.354031		48.1	0.21415	0.204861		48.1	2.30769		2479	0.0577
608	-603190								0.402	0.353409		48.2	0.215951	0.205498		48.2	2.308		2482	0.0585
609	-603216								0.403	0.353333		48.3	0.209806	0.199714		48.3	2.30153		2484	0.0591
610	-603235								0.403	0.354379		48.4	0.20204	0.192391		48.4	2.30586		2486	0.0653
612	-603438								0.404	0.354087		48.5	0.206027	0.195981		48.5	2.29736		2493	0.0629
613	-603577								0.405	0.355554		48.6	0.21414	0.202353		48.6	2.29327		2495	0.0547
614	-603864								0.406	0.356657		48.7	0.200339	0.190891		48.7	2.29882		2497	0.0556
616	-603902								0.407	0.358264		48.8	0.211135	0.200019		48.8	2.2908		2504	0.0535
617	-603979								0.408	0.360892		48.9	0.210016	0.200707		48.9	2.30782		2506	0.0485
619	-604060								0.408	0.363667		49	0.212428	0.201869		49	2.30327		2508	0.0496
620	-604134								0.409	0.366075		49.1	0.200927	0.190965		49.1	2.29678		2524	0.0538
621	-604230								0.41	0.367587		49.2	0.222566	0.213207		49.2	2.29616		2526	0.0541
622	-604233								0.411	0.368858		49.3	0.207683	0.197294		49.3	2.28863		2528	0.0591
623	-604340								0.412	0.370353		49.4	0.211929	0.201273		49.4	2.29753		2534	0.0603
625	-604434								0.413	0.37165		49.5	0.218033	0.210099		49.5	2.29594		2536	0.0581
626	-604461								0.413	0.373228		49.6	0.221955	0.212219		49.6	2.30631		2538	0.0596
627	-604580								0.414	0.374086		49.7	0.213864	0.205585		49.7	2.29943		2544	0.065
629	-604647								0.415	0.375133		49.8	0.223496	0.213343		49.8	2.29582		2546	0.0686
630	-604691								0.416	0.375969		49.9	0.224344	0.214736		49.9	2.29755		2550	0.0823
631	-604763								0.417	0.379075		50	0.219144	0.209884		50	2.30082		2558	0.0776
632	-604774								0.418	0.380916		50.1	0.2064	0.196798		50.1	2.3018		2560	0.0755
633	-604839								0.418	0.382729		50.2	0.206494	0.199136		50.2	2.30232		2562	0.0809
635	-604968								0.419	0.383883		50.3	0.203123	0.19372		50.3	2.30392		2577	0.0729
636	-605014								0.42	0.384342		50.4	0.199641	0.191588		50.4	2.30496		2579	0.0695
637	-605189								0.421	0.383504		50.5	0.202198	0.193914		50.5	2.30181		2581	0.0694
639	-605243								0.422	0.382545		50.6	0.216209	0.207975		50.6	2.29727		2584	0.0658
640	-605292								0.423	0.382092		50.7	0.210211	0.202658		50.7	2.30075		2586	0.0679
641	-605333								0.423	0.3826		50.8	0.212472	0.202984		50.8	2.30516		2588	0.0733
642	-605371								0.424	0.383184		50.9	0.204351	0.195571		50.9	2.31028		2591	0.065
643	-605383								0.425	0.381782		51	0.211594	0.202892		51	2.31088		2593	0.0613
644	-605397								0.426	0.379805		51.1	0.198359	0.191578		51.1	2.29725		2595	0.0585
646	-605620								0.427	0.37879		51.2	0.207521	0.198877		51.2	2.29328		2607	0.055
647	-605640								0.428	0.377812		51.3	0.202765	0.19413		51.3	2.28907		2609	0.0553
648	-605925								0.428	0.37591		51.4	0.200989	0.193832		51.4	2.29346		2611	0.0568
650	-605967								0.429	0.374251		51.5	0.195136	0.186646		51.5	2.29172		2626	0.0547
651	-606010								0.43	0.374773		51.6	0.192382	0.185944		51.6	2.29591		2628	0.0524
652	-606033								0.431	0.375679		51.7	0.199879	0.192495		51.7	2.28609		2630	0.0511
653	-606048								0.432	0.375246		51.8	0.194598	0.189002		51.8	2.28883		2646	0.0514
655	-606239								0.433	0.374978		51.9	0.207132	0.201111		51.9	2.30096		2648	0.0523
656	-606365								0.433	0.375013		52	0.204039	0.197515		52	2.28538		2650	0.0541
657	-606634								0.434	0.375794		52.1	0.210803	0.202822		52.1	2.28439		2657	0.0542
659	-606668								0.435	0.374703		52.2	0.205453	0.197857		52.2	2.28976		2659	0.0539
660	-606739								0.436	0.372399		52.3	0.201152	0.192703		52.3	2.29502		2661	0.0571
662	-606814								0.437	0.370126		52.4	0.195217	0.189451		52.4	2.29057		2676	0.0553
663	-606879								0.438	0.369234		52.5	0.198867	0.193034		52.5	2.30281		2678	0.0511
664	-606968								0.438	0.370178		52.6	0.199039	0.190923		52.6	2.29347		2680	0.0512
665	-606968								0.439	0.370856		52.7	0.201254	0.192781		52.7	2.2905		2691	0.0547
666	-607067								0.44	0.371245		52.8	0.194855	0.185854		52.8	2.30259		2693	0.0539
668	-607155								0.441	0.372196		52.9	0.191946	0.182317		52.9	2.29436		2695	0.0572
669	-607178								0.442	0.374043		53	0.192201	0.184416		53	2.29115		2707	0.0606
670	-607290								0.443	0.373798		53.1	0.2101	0.202145		53.1	2.29204		2709	0.0635
672	-607352								0.443	0.373035		53.2	0.20195	0.194689		53.2	2.29684		2711	0.0721
673	-607391								0.444	0.372505		53.3	0.203959	0.194895		53.3	2.28483		2721	0.0799
674	-607456								0.445	0.372175		53.4	0.203747	0.194144		53.4	2.29354		2723	0.0993
675	-607466								0.446	0.372011		53.5	0.208973	0.199595		53.5	2.28466		2725	0.1116
676	-607525								0.447	0.375245		53.6	0.216384	0.206686		53.6	2.28302		2732	0.1011
678	-607646								0.448	0.374383		53.7	0.211694	0.201132		53.7	2.28632		2734	0.1126
679	-607689								0.448	0.375646		53.8	0.213464	0.203389		53.8	2.28297		2736	0.1399
680	-607853								0.449	0.373572		53.9	0.202383	0.195863		53.9	2.29013		2746	0.1636
682	-607902								0.45	0.373673		54	0.191094	0.182224		54	2.28793		2748	0.1575
683	-607948								0.451	0.372803		54.1	0.194318	0.186835		54.1	2.29213		2750	0.179
684	-607985								0.452	0.371634		54.2	0.194788	0.186232		54.2	2.29237		2766	0.1533
685	-608020								0.453	0.369129		54.3	0.200715	0.191768		54.3	2.28513		2768	0.151
686	-608028								0.453	0.368538		54.4	0.191882	0.185977		54.4	2.29657		2770	0.1472
687	-608042								0.454	0.368796		54.5	0.202666	0.194824		54.5	2.29106		2786	0.1312
689	-608250								0.455	0.367791		54.6	0.194842	0.186883		54.6	2.29614		2788	0.1257
690	-608256								0.456	0.366396		54.7	0.187582	0.178537		54.7	2.2905		2790	0.1176
691	-608520								0.457	0.366644		54.8	0.191274	0.183165		54.8	2.29394		2796	0.1122
693	-608559								0.458	0.368018		54.9	0.196881	0.18936		54.9	2.28431		2798	0.1176
694	-608597								0.458	0.369595		55	0.198555	0.188807		55	2.29279		2800	0.1243
695	-608620								0.459	0.371265		55.1	0.203609	0.198055		55.1	2.29745		2812	0.1113
696	-608631								0.46	0.371452		55.2	0.205025	0.198144		55.2	2.28875		2814	0.1027
698	-608810								0.461	0.370402		55.3	0.202148	0.195277		55.3	2.28366		2816	0.0985
699	-608941								0.462	0.369373		55.4	0.215892	0.20879		55.4	2.28223		2836	0.096
700	-609196								0.463	0.367894		55.5	0.205465	0.197061		55.5	2.28502		2838	0.0904
702	-609225								0.463	0.366886		55.6	0.199347	0.192424		55.6	2.2781		2840	0.092
703	-609294								0.464	0.368283		55.7	0.213636	0.20538		55.7	2.27844		2850	0.0941
705	-609362								0.465	0.37066		55.8	0.22073	0.214862		55.8	2.28579		2852	0.0999
706	-609419								0.466	0.372582		55.9	0.220717	0.215512		55.9	2.29207		2854	0.1054
707	-609499								0.467	0.371909		56	0.214447	0.207017		56	2.28156		2871	0.0974
709	-609553								0.468	0.371915		56.1	0.205546	0.199735		56.1	2.28893		2873	0.0941
710	-609603								0.468	0.36973		56.2	0.218616	0.213436		56.2	2.28084		2875	0.093
711	-609665								0.469	0.371584		56.3	0.217304	0.212156		56.3	2.28288		2895	0.0832
712	-609687								0.47	0.372458		56.4	0.229467	0.223645		56.4	2.27548		2897	0.0807
713	-609755								0.471	0.374488		56.5	0.214044	0.207333		56.5	2.29159		2899	0.0768
715	-609830								0.472	0.374321		56.6	0.212647	0.206174		56.6	2.29119		2919	0.0731
716	-609879								0.473	0.375669		56.7	0.215257	0.205885		56.7	2.29644		2921	0.0755
717	-609968								0.473	0.375746		56.8	0.21365	0.205148		56.8	2.30017		2923	0.0737
719	-610021								0.474	0.379994		56.9	0.214968	0.208484		56.9	2.30735		2926	0.0686
720	-610066								0.475	0.380464		57	0.197025	0.187843		57	2.30044		2928	0.0706
721	-610127								0.476	0.382422		57.1	0.203181	0.195238		57.1	2.2933		2930	0.0688
722	-610142								0.477	0.383493		57.2	0.217675	0.210097		57.2	2.29659		2946	0.0644
723	-610209								0.478	0.384148		57.3	0.207495	0.200781		57.3	2.30709		2948	0.0658
725	-610292								0.478	0.384065		57.4	0.184191	0.179037		57.4	2.29699		2950	0.0646
726	-610332								0.479	0.384192		57.5	0.182935	0.178139		57.5	2.29513		2966	0.0603
727	-610432								0.48	0.382763		57.6	0.176132	0.171744		57.6	2.30075		2968	0.0604
729	-610486								0.481	0.381066		57.7	0.200261	0.193136		57.7	2.29877		2970	0.0595
730	-610523								0.482	0.38072		57.8	0.212353	0.205029		57.8	2.29295		2976	0.0544
731	-610583								0.483	0.380875		57.9	0.1977	0.189434		57.9	2.29642		2978	0.0541
732	-610592								0.483	0.380431		58	0.188291	0.180465		58	2.2918		2980	0.0527
733	-610656								0.484	0.382876		58.1	0.186799	0.181784		58.1	2.3033		2986	0.0519
735	-610750								0.485	0.383126		58.2	0.192961	0.187889		58.2	2.30111		2988	0.0536
736	-610780								0.486	0.382051		58.3	0.198312	0.194202		58.3	2.30928		2990	0.0555
737	-610894								0.487	0.381844		58.4	0.192659	0.186615		58.4	2.30835		3000	0.055
739	-610947								0.488	0.383092		58.5	0.190234	0.184847		58.5	2.29746		3002	0.0545
740	-610980								0.488	0.383299		58.6	0.189202	0.183099		58.6	2.29848		3004	0.0543
741	-611038								0.489	0.385588		58.7	0.17261	0.16826		58.7	2.29772		3020	0.0529
742	-611041								0.49	0.386519		58.8	0.176644	0.169804		58.8	2.29463		3022	0.0513
743	-611100								0.491	0.388203		58.9	0.182375	0.1737		58.9	2.29563		3024	0.0511
745	-611208								0.492	0.388647		59	0.185438	0.175091		59	2.29707		3031	0.0519
746	-611225								0.493	0.391114		59.1	0.193087	0.186983		59.1	2.29369		3033	0.0513
747	-611359								0.493	0.390776		59.2	0.183556	0.179722		59.2	2.29943		3035	0.053
749	-611410								0.494	0.391899		59.3	0.1786	0.174343		59.3	2.29431		3041	0.0537
750	-611438								0.495	0.390203		59.4	0.189942	0.184409		59.4	2.30126		3043	0.0542
751	-611492								0.496	0.391074		59.5	0.198366	0.192923		59.5	2.29629		3045	0.0565
753	-611565								0.497	0.388887		59.6	0.187357	0.179226		59.6	2.29783		3061	0.0567
754	-611631								0.498	0.387452		59.7	0.197148	0.189921		59.7	2.295		3063	0.056
755	-611719								0.498	0.387047		59.8	0.204942	0.198386		59.8	2.2966		3065	0.0581
757	-611766								0.499	0.386912		59.9	0.190578	0.182476		59.9	2.29474		3080	0.0573
758	-611809								0.5	0.386756		60	0.184685	0.177043		60	2.30032		3082	0.0558
759	-611860								0.501	0.387717		60.1	0.194414	0.187606		60.1	2.29432		3084	0.0561
760	-611882								0.502	0.388818		60.2	0.204399	0.196433		60.2	2.29247		3100	0.0567
761	-611935								0.503	0.391157		60.3	0.206616	0.199406		60.3	2.30172		3102	0.057
763	-612015								0.503	0.392222		60.4	0.210913	0.203608		60.4	2.30673		3104	0.0591
764	-612072								0.504	0.395233		60.5	0.191133	0.185295		60.5	2.30678		3124	0.0605
765	-612169								0.505	0.393385		60.6	0.204888	0.199498		60.6	2.31486		3126	0.0603
767	-612217								0.506	0.393795		60.7	0.212762	0.207239		60.7	2.31063		3128	0.0633
768	-612255								0.507	0.393052		60.8	0.217019	0.210827		60.8	2.30483		3140	0.0645
769	-612306								0.508	0.393722		60.9	0.205074	0.196908		60.9	2.30243		3142	0.064
770	-612322								0.508	0.391991		61	0.223966	0.215839		61	2.30735		3144	0.0663
771	-612374								0.509	0.392765		61.1	0.216916	0.209866		61.1	2.30924		3159	0.0666
773	-612463								0.51	0.39101		61.2	0.210949	0.203562		61.2	2.31061		3161	0.0663
774	-612508								0.511	0.389408		61.3	0.212785	0.203844		61.3	2.30768		3163	0.0692
775	-612617								0.512	0.390465		61.4	0.214985	0.207962		61.4	2.31306		3169	0.07
777	-612665								0.513	0.392833		61.5	0.200444	0.192617		61.5	2.31151		3171	0.0694
778	-612698								0.513	0.393141		61.6	0.210793	0.203255		61.6	2.31277		3173	0.0742
779	-612748								0.514	0.39625		61.7	0.209813	0.202287		61.7	2.31013		3185	0.0765
780	-612759								0.515	0.398436		61.8	0.202131	0.193523		61.8	2.30639		3187	0.0751
781	-612807								0.516	0.400915		61.9	0.192294	0.186082		61.9	2.31429		3189	0.0788
783	-612907								0.517	0.402448		62	0.193902	0.185348		62	2.31459		3209	0.0799
784	-612941								0.518	0.406658		62.1	0.190636	0.18377		62.1	2.30329		3211	0.0755
785	-613066								0.518	0.409818		62.2	0.207856	0.199148		62.2	2.30741		3213	0.0762
787	-613112								0.519	0.411433		62.3	0.199227	0.190589		62.3	2.30733		3223	0.0786
788	-613142								0.52	0.411343		62.4	0.195337	0.189899		62.4	2.31176		3225	0.0794
789	-613189								0.521	0.412275		62.5	0.187205	0.180316		62.5	2.30541		3227	0.0857
790	-613195								0.522	0.411595		62.6	0.192168	0.185296		62.6	2.3092		3247	0.0878
791	-613238								0.523	0.412145		62.7	0.192679	0.185623		62.7	2.30975		3249	0.0839
793	-613353								0.523	0.410008		62.8	0.1937	0.185689		62.8	2.31286		3251	0.0896
794	-613373								0.524	0.409496		62.9	0.194309	0.187966		62.9	2.30896		3259	0.0896
795	-613518								0.525	0.408087		63	0.193648	0.185479		63	2.30798		3261	0.0842
797	-613562								0.526	0.409751		63.1	0.192122	0.18617		63.1	2.30228		3263	0.0837
798	-613590								0.527	0.409562		63.2	0.190727	0.183754		63.2	2.30803		3274	0.0866
799	-613632								0.528	0.411		63.3	0.180809	0.174944		63.3	2.30546		3276	0.0947
800	-613634								0.528	0.408102		63.4	0.196667	0.189295		63.4	2.30625		3278	0.1054
801	-613670								0.529	0.411057		63.5	0.181876	0.175963		63.5	2.30336		3289	0.1079
803	-613804								0.53	0.409668		63.6	0.18582	0.177909		63.6	2.30528		3291	0.1042
804	-613807								0.531	0.410897		63.7	0.1831	0.174439		63.7	2.30233		3293	0.1162
805	-613977								0.532	0.410011		63.8	0.193752	0.188038		63.8	2.31581		3303	0.0983
807	-614018								0.533	0.408496		63.9	0.19248	0.184154		63.9	2.30479		3305	0.0889
808	-614043								0.533	0.40548		64	0.205981	0.19655		64	2.3076		3307	0.0828
809	-614080								0.534	0.403252		64.1	0.196684	0.188666		64.1	2.3088		3322	0.0987
811	-614168								0.535	0.399767		64.2	0.209592	0.201438		64.2	2.31244		3324	0.089
812	-614249								0.536	0.39723		64.3	0.188883	0.181832		64.3	2.30309		3326	0.1064
813	-614358								0.537	0.392987		64.4	0.205305	0.196323		64.4	2.30336		3336	0.0773
815	-614400								0.538	0.387748		64.5	0.199389	0.191852		64.5	2.31286		3338	0.0855
816	-614436								0.538	0.383803		64.6	0.198858	0.191514		64.6	2.31291		3340	0.0713
817	-614475								0.539	0.380124		64.7	0.203321	0.194938		64.7	2.30672		3346	0.0675
818	-614494								0.54	0.376966		64.8	0.200786	0.191285		64.8	2.3058		3348	0.0684
819	-614529								0.541	0.375988		64.9	0.208	0.200699		64.9	2.31291		3350	0.0704
821	-614628								0.542	0.375303		65	0.209008	0.2031		65	2.31256		3365	0.0686
822	-614689								0.543	0.377006		65.1	0.205064	0.19725		65.1	2.31012		3367	0.0654
823	-614811								0.543	0.375407		65.2	0.203056	0.196399		65.2	2.31072		3369	0.0709
825	-614852								0.544	0.376153		65.3	0.201435	0.194706		65.3	2.30782		3385	0.0764
826	-614885								0.545	0.376071		65.4	0.197511	0.190673		65.4	2.29736		3387	0.0848
827	-614923								0.546	0.376017		65.5	0.18974	0.182999		65.5	2.30387		3389	0.085
828	-614937								0.547	0.37393		65.6	0.203473	0.195943		65.6	2.30309		3407	0.0841
829	-614967								0.548	0.373854		65.7	0.203418	0.196231		65.7	2.30448		3409	0.0846
831	-615080								0.548	0.374134		65.8	0.208224	0.200043		65.8	2.3027		3411	0.0872
832	-615120								0.549	0.376532		65.9	0.204851	0.197865		65.9	2.30563		3421	0.0894
833	-615260								0.55	0.375995		66	0.205351	0.197581		66	2.30175		3423	0.0928
835	-615300								0.551	0.376996		66.1	0.199397	0.193685		66.1	2.30427		3425	0.0985
836	-615329								0.552	0.377337		66.2	0.200143	0.193058		66.2	2.3055		3445	0.099
837	-615364								0.553	0.376936		66.3	0.195584	0.188779		66.3	2.30027		3447	0.0912
838	-615372								0.553	0.375686		66.4	0.197107	0.190501		66.4	2.29959		3449	0.099
839	-615398								0.554	0.375598		66.5	0.20007	0.191786		66.5	2.29795		3465	0.1205
841	-615528								0.555	0.375226		66.6	0.190054	0.183139		66.6	2.29875		3467	0.1439
842	-615545								0.556	0.375653		66.7	0.192739	0.186568		66.7	2.29997		3469	0.1762
843	-615710								0.557	0.373534		66.8	0.187887	0.181007		66.8	2.29885		3489	0.1993
845	-615746								0.558	0.374598		66.9	0.198738	0.190899		66.9	2.30485		3491	0.2212
846	-615773								0.558	0.375576		67	0.193214	0.185623		67	2.29629		3493	0.259
847	-615803								0.559	0.376661		67.1	0.197338	0.18952		67.1	2.30036		3508	0.2208
848	-615806								0.56	0.378301		67.2	0.202931	0.195039		67.2	2.3027		3510	0.2177
849	-615824								0.561	0.378796		67.3	0.208548	0.200134		67.3	2.31207		3512	0.1882
851	-615976								0.562	0.377994		67.4	0.200492	0.190951		67.4	2.3096		3520	0.1414
853	-616034								0.563	0.377092		67.5	0.211693	0.204353		67.5	2.30564		3522	0.14
854	-616091								0.563	0.376095		67.6	0.205785	0.197818		67.6	2.30402		3524	0.1313
855	-616106								0.564	0.377356		67.7	0.19775	0.191742		67.7	2.3121		3540	0.1451
856	-616168								0.565	0.378657		67.8	0.203012	0.19543		67.8	2.30218		3542	0.1528
858	-616227								0.566	0.379028		67.9	0.201175	0.191539		67.9	2.30314		3546	0.1794
859	-616259								0.567	0.377569		68	0.197951	0.186713		68	2.30203		3554	0.176
860	-616334								0.568	0.377209		68.1	0.198612	0.188906		68.1	2.304		3556	0.1542
862	-616376								0.568	0.376153		68.2	0.200894	0.190452		68.2	2.29984		3558	0.1538
863	-616411								0.569	0.376508		68.3	0.191575	0.183274		68.3	2.30321		3574	0.1249
864	-616453								0.57	0.375823		68.4	0.203135	0.195979		68.4	2.30719		3576	0.1218
865	-616472								0.571	0.373976		68.5	0.194463	0.184807		68.5	2.30537		3578	0.1008
866	-616507								0.572	0.373915		68.6	0.198436	0.187352		68.6	2.30095		3586	0.0892
868	-616590								0.573	0.373053		68.7	0.200403	0.190965		68.7	2.30367		3588	0.0941
869	-616664								0.573	0.373134		68.8	0.199076	0.190982		68.8	2.29765		3590	0.1019
870	-616780								0.574	0.374895		68.9	0.199686	0.189733		68.9	2.29789		3605	0.0941
872	-616816								0.575	0.376137		69	0.195488	0.186303		69	2.28419		3607	0.0905
873	-616856								0.576	0.377856		69.1	0.203727	0.197228		69.1	2.29101		3609	0.093
874	-616878								0.577	0.380746		69.2	0.211437	0.203856		69.2	2.30089		3622	0.0792
875	-616918								0.578	0.384496		69.3	0.203152	0.195958		69.3	2.29535		3624	0.0692
877	-616987								0.578	0.388185		69.4	0.206813	0.198457		69.4	2.29926		3626	0.062
878	-617043								0.579	0.391453		69.5	0.203853	0.195453		69.5	2.29858		3637	0.0614
879	-617128								0.58	0.392235		69.6	0.18475	0.176211		69.6	2.2945		3639	0.0668
881	-617168								0.581	0.393548		69.7	0.192867	0.183825		69.7	2.2952		3641	0.0718
882	-617200								0.582	0.395235		69.8	0.197521	0.188248		69.8	2.29759		3656	0.0711
883	-617241								0.583	0.398563		69.9	0.193966	0.186151		69.9	2.30094		3658	0.0735
884	-617255								0.583	0.400284		70	0.196113	0.185759		70	2.30121		3662	0.0756
885	-617297								0.584	0.400756		70.1	0.206755	0.199622		70.1	2.30534		3670	0.0672
887	-617375								0.585	0.398637		70.2	0.195043	0.184491		70.2	2.30587		3672	0.0632
888	-617409								0.586	0.39713		70.3	0.196381	0.187024		70.3	2.29995		3674	0.0596
889	-617505								0.587	0.397551		70.4	0.193159	0.184728		70.4	2.29896		3680	0.0546
891	-617546								0.588	0.399713		70.5	0.192701	0.187474		70.5	2.29958		3682	0.0537
892	-617572								0.588	0.400502		70.6	0.193885	0.18526		70.6	2.30061		3684	0.0531
893	-617615								0.589	0.400413		70.7	0.194551	0.186897		70.7	2.29693		3700	0.0548
894	-617618								0.59	0.399104		70.8	0.189344	0.180385		70.8	2.29714		3702	0.0586
895	-617662								0.591	0.398616		70.9	0.174975	0.168797		70.9	2.30122		3704	0.0627
897	-617752								0.592	0.398807		71	0.176262	0.169996		71	2.30429		3710	0.059
898	-617762								0.593	0.398331		71.1	0.177061	0.170305		71.1	2.29021		3712	0.0579
899	-617875								0.593	0.398557		71.2	0.190537	0.18173		71.2	2.3014		3714	0.0585
901	-617916								0.594	0.397806		71.3	0.181535	0.173589		71.3	2.30565		3726	0.0524
902	-617936								0.595	0.396181		71.4	0.196913	0.186061		71.4	2.30168		3728	0.0472
903	-617979								0.596	0.396535		71.5	0.189333	0.182073		71.5	2.29767		3730	0.0448
905	-618041								0.597	0.396934		71.6	0.179392	0.170825		71.6	2.30109		3745	0.044
906	-618085								0.598	0.39512		71.7	0.183853	0.176814		71.7	2.31149		3747	0.0457
907	-618158								0.598	0.391892		71.8	0.187643	0.177399		71.8	2.30366		3749	0.0485
909	-618198								0.599	0.387232		71.9	0.187576	0.179764		71.9	2.30174		3752	0.0472
910	-618228								0.6	0.382865		72	0.182014	0.173363		72	2.30381		3754	0.0489
911	-618273								0.601	0.381245		72.1	0.187279	0.178428		72.1	2.307		3756	0.0503
912	-618282								0.602	0.379927		72.2	0.192153	0.183988		72.2	2.30809		3771	0.0478
913	-618331								0.603	0.37947		72.3	0.192792	0.18578		72.3	2.30702		3773	0.0463
915	-618399								0.603	0.378736		72.4	0.183179	0.176232		72.4	2.31127		3775	0.0466
916	-618423								0.604	0.376947		72.5	0.181678	0.173755		72.5	2.29912		3781	0.0451
917	-618505								0.605	0.37467		72.6	0.18781	0.1803		72.6	2.30562		3783	0.0437
919	-618548								0.606	0.374507		72.7	0.184708	0.177027		72.7	2.30156		3785	0.0448
920	-618571								0.607	0.375718		72.8	0.193363	0.18597		72.8	2.29847		3792	0.045
921	-618619								0.608	0.37653		72.9	0.188444	0.179999		72.9	2.29812		3794	0.0453
923	-618667								0.608	0.376648		73	0.185275	0.17837		73	2.30054		3796	0.0478
924	-618708								0.609	0.37599		73.1	0.18252	0.17593		73.1	2.29932		3799	0.0465
925	-618763								0.61	0.375256		73.2	0.187461	0.181637		73.2	2.29861		3801	0.0466
926	-618766								0.611	0.375242		73.3	0.18957	0.181939		73.3	2.29712		3803	0.0478
927	-618830								0.612	0.376101		73.4	0.178518	0.170774		73.4	2.30038		3819	0.0468
929	-618887								0.613	0.376483		73.5	0.180385	0.173595		73.5	2.29571		3821	0.0467
930	-618909								0.613	0.377007		73.6	0.194403	0.187792		73.6	2.29928		3823	0.0499
931	-618976								0.614	0.378611		73.7	0.192935	0.184857		73.7	2.3024		3826	0.0472
933	-619019								0.615	0.379634		73.8	0.18631	0.178672		73.8	2.29481		3828	0.0463
934	-619048								0.616	0.37968		73.9	0.172376	0.167377		73.9	2.29065		3830	0.0479
935	-619096								0.617	0.378472		74	0.187832	0.182513		74	2.29441		3833	0.0466
936	-619101								0.618	0.376354		74.1	0.194441	0.186799		74.1	2.29698		3835	0.0466
937	-619154								0.618	0.376026		74.2	0.19002	0.182501		74.2	2.29445		3837	0.0479
939	-619220								0.619	0.375944		74.3	0.185687	0.177482		74.3	2.29463		3843	0.0473
940	-619242								0.62	0.377775		74.4	0.185148	0.1766		74.4	2.29675		3845	0.0466
941	-619322								0.621	0.377623		74.5	0.178057	0.170085		74.5	2.29899		3847	0.0475
943	-619361								0.622	0.37735		74.6	0.172201	0.165324		74.6	2.29637		3862	0.0467
944	-619388								0.623	0.376946		74.7	0.185945	0.17806		74.7	2.29528		3864	0.0464
945	-619430								0.623	0.375584		74.8	0.188275	0.180334		74.8	2.29232		3866	0.0465
946	-619438								0.624	0.373139		74.9	0.196514	0.188683		74.9	2.30211		3882	0.0468
947	-619480								0.625	0.375405		75	0.18334	0.175463		75	2.2972		3884	0.0465
949	-619555								0.626	0.376803		75.1	0.193808	0.184764		75.1	2.30317		3886	0.0484
950	-619586								0.627	0.377265		75.2	0.196865	0.188895		75.2	2.29646		3898	0.0493
951	-619679								0.628	0.374361		75.3	0.178876	0.17169		75.3	2.29719		3900	0.049
953	-619716								0.628	0.371755		75.4	0.173915	0.167105		75.4	2.29908		3902	0.0511
954	-619742								0.629	0.369367		75.5	0.183139	0.175863		75.5	2.30218		3919	0.0517
955	-619777								0.63	0.370928		75.6	0.188435	0.182117		75.6	2.29364		3921	0.0508
956	-619790								0.631	0.370289		75.7	0.181773	0.172758		75.7	2.29325		3923	0.0512
957	-619820								0.632	0.370397		75.8	0.179944	0.172795		75.8	2.29301		3938	0.0513
959	-619906								0.633	0.36738		75.9	0.184465	0.177706		75.9	2.29221		3940	0.0507
960	-619955								0.633	0.368349		76	0.187492	0.181381		76	2.2921		3942	0.0519
961	-620064								0.634	0.366617		76.1	0.175976	0.167679		76.1	2.29934		3952	0.054
963	-620096								0.635	0.363556		76.2	0.189161	0.183972		76.2	2.29841		3954	0.0547
964	-620125								0.636	0.363904		76.3	0.18704	0.180718		76.3	2.29461		3956	0.0579
965	-620153								0.637	0.36149		76.4	0.197002	0.191077		76.4	2.30193		3976	0.0594
966	-620171								0.638	0.35827		76.5	0.200156	0.193125		76.5	2.3034		3978	0.0592
967	-620188								0.638	0.359736		76.6	0.194667	0.187608		76.6	2.30419		3980	0.0635
969	-620287								0.639	0.358148		76.7	0.188178	0.182178		76.7	2.30411		3998	0.0641
970	-620378								0.64	0.359081		76.8	0.181522	0.175258		76.8	2.29511		4000	0.0612
971	-620503								0.641	0.356762		76.9	0.186583	0.179348		76.9	2.30484		4002	0.0659
973	-620532								0.642	0.356856		77	0.190587	0.184236		77	2.29486		4017	0.0691
974	-620565								0.643	0.355112		77.1	0.184315	0.176681		77.1	2.29547		4019	0.0684
975	-620584								0.643	0.354079		77.2	0.190816	0.184629		77.2	2.29251		4021	0.0765
976	-620610								0.644	0.352857		77.3	0.191109	0.183759		77.3	2.29464		4033	0.0781
977	-620611								0.645	0.352578		77.4	0.199917	0.193891		77.4	2.29992		4035	0.0752
978	-620620								0.646	0.350187		77.5	0.190322	0.184708		77.5	2.29843		4037	0.0809
980	-620761								0.647	0.349541		77.6	0.185454	0.178276		77.6	2.29566		4050	0.0836
982	-620816								0.648	0.347936		77.7	0.189188	0.184176		77.7	2.29383		4052	0.0828
983	-620869								0.648	0.34945		77.8	0.187567	0.181183		77.8	2.2896		4054	0.0923
984	-620880								0.649	0.350679		77.9	0.202176	0.195261		77.9	2.29752		4066	0.0961
985	-620945								0.65	0.350057		78	0.200214	0.191366		78	2.29849		4068	0.0934
987	-620987								0.651	0.348805		78.1	0.200048	0.190213		78.1	2.29434		4070	0.1016
988	-621011								0.652	0.348857		78.2	0.192574	0.185105		78.2	2.29858		4083	0.1047
989	-621059								0.653	0.348532		78.3	0.196051	0.188501		78.3	2.30021		4085	0.1014
991	-621100								0.653	0.348425		78.4	0.189002	0.178718		78.4	2.2918		4087	0.1123
992	-621138								0.654	0.347342		78.5	0.192794	0.184197		78.5	2.29348		4107	0.1197
993	-621188								0.655	0.347222		78.6	0.206011	0.195491		78.6	2.29835		4109	0.1164
994	-621194								0.656	0.346529		78.7	0.183171	0.174452		78.7	2.29925		4111	0.1275
995	-621252								0.657	0.34637		78.8	0.201717	0.192084		78.8	2.3012		4129	0.1254
997	-621301								0.658	0.349274		78.9	0.198646	0.190307		78.9	2.30097		4131	0.119
998	-621323								0.658	0.349545		79	0.193987	0.18597		79	2.29198		4133	0.1235
999	-621381								0.659	0.347836		79.1	0.189547	0.18099		79.1	2.29362		4146	0.1186
1001	-621420								0.66	0.348467		79.2	0.187203	0.178039		79.2	2.30107		4148	0.1244
1002	-621448								0.661	0.348214		79.3	0.197573	0.190397		79.3	2.29975		4150	0.127
1003	-621493								0.662	0.349029		79.4	0.200129	0.192853		79.4	2.30834		4168	0.1287
1004	-621498								0.663	0.349549		79.5	0.204515	0.194761		79.5	2.30465		4170	0.1369
1005	-621548								0.663	0.350507		79.6	0.200861	0.195081		79.6	2.3044		4172	0.1409
1007	-621606								0.664	0.352366		79.7	0.191562	0.183785		79.7	2.29923		4182	0.1286
1008	-621627								0.665	0.35466		79.8	0.19427	0.186098		79.8	2.30127		4184	0.1252
1009	-621698								0.666	0.354578		79.9	0.18587	0.180309		79.9	2.30193		4186	0.1157
1011	-621735								0.667	0.354582		80	0.195065	0.188942		80	2.2989		4201	0.1075
1012	-621759								0.667	0.3549		80.1	0.179995	0.173249		80.1	2.29639		4203	0.1072
1013	-621798								0.668	0.355234		80.2	0.184431	0.177674		80.2	2.29586		4205	0.1042
1014	-621804								0.669	0.355257		80.3	0.18577	0.180742		80.3	2.30243		4215	0.104
1015	-621843								0.67	0.354732		80.4	0.188911	0.184855		80.4	2.29752		4217	0.109
1017	-621913								0.671	0.355015		80.5	0.175137	0.168376		80.5	2.29449		4219	0.1116
1018	-621937								0.672	0.355071		80.6	0.180259	0.175731		80.6	2.2934		4239	0.1081
1019	-622025								0.672	0.35469		80.7	0.188764	0.181806		80.7	2.2971		4241	0.1071
1021	-622058								0.673	0.354207		80.8	0.182791	0.176302		80.8	2.29177		4243	0.1053
1022	-622082								0.674	0.354473		80.9	0.187391	0.180533		80.9	2.30245		4259	0.0999
1023	-622114								0.675	0.354254		81	0.188562	0.181691		81	2.30193		4261	0.097
1024	-622125								0.676	0.354158		81.1	0.174124	0.167543		81.1	2.304		4263	0.0948
1025	-622150								0.677	0.354448		81.2	0.180642	0.173367		81.2	2.31195		4278	0.0967
1027	-622235								0.677	0.353204		81.3	0.181389	0.171834		81.3	2.30049		4280	0.1007
1028	-622273								0.678	0.351336		81.4	0.173743	0.165804		81.4	2.29954		4282	0.1092
1029	-622380								0.679	0.35317		81.5	0.17472	0.166889		81.5	2.30014		4295	0.1061
1031	-622410								0.68	0.352968		81.6	0.169882	0.162318		81.6	2.30014		4297	0.1021
1032	-622436								0.681	0.352502		81.7	0.183714	0.174024		81.7	2.29741		4299	0.1066
1033	-622459								0.682	0.353051		81.8	0.185314	0.177346		81.8	2.30122		4319	0.0991
1034	-622476								0.682	0.353965		81.9	0.184326	0.176429		81.9	2.30392		4321	0.0912
1035	-622486								0.683	0.355123		82	0.190154	0.181685		82	2.30084		4323	0.0895
1037	-622587								0.684	0.356043		82.1	0.182066	0.174619		82.1	2.30022		4341	0.0859
1038	-622667								0.685	0.355252		82.2	0.180799	0.173761		82.2	2.30401		4343	0.0877
1039	-622797								0.686	0.355349		82.3	0.187634	0.180614		82.3	2.3097		4345	0.0903
1041	-622822								0.687	0.356677		82.4	0.173891	0.167334		82.4	2.2997		4365	0.0828
1042	-622853								0.687	0.357435		82.5	0.173308	0.167492		82.5	2.30916		4367	0.073
1043	-622866								0.688	0.358845		82.6	0.181697	0.174522		82.6	2.30894		4369	0.0759
1044	-622891								0.689	0.357785		82.7	0.169878	0.161305		82.7	2.29505		4384	0.0704
1046	-622969								0.69	0.357054		82.8	0.177707	0.170191		82.8	2.29842		4386	0.0695
1047	-623016								0.691	0.357628		82.9	0.186382	0.178819		82.9	2.30422		4388	0.0693
1048	-623120								0.692	0.359105		83	0.183197	0.175948		83	2.30006		4403	0.0659
1050	-623148								0.692	0.361111		83.1	0.19566	0.188199		83.1	2.29642		4405	0.0671
1051	-623177								0.693	0.362245		83.2	0.20193	0.193146		83.2	2.30217		4407	0.0688
1052	-623196								0.694	0.362389		83.3	0.191108	0.182304		83.3	2.30054		4423	0.0646
1053	-623220								0.695	0.36302		83.4	0.200457	0.191495		83.4	2.30127		4425	0.0641
1054	-623224								0.696	0.363521		83.5	0.17482	0.168796		83.5	2.30471		4429	0.0649
1055	-623235								0.697	0.363502		83.6	0.187275	0.180097		83.6	2.30694		4437	0.0594
1057	-623354								0.697	0.363435		83.7	0.186266	0.179617		83.7	2.30545		4439	0.0585
1058	-623365								0.698	0.362668		83.8	0.195689	0.186567		83.8	2.29952		4441	0.0571
1059	-623520								0.699	0.361542		83.9	0.193605	0.187336		83.9	2.3005		4447	0.0552
1061	-623541								0.7	0.360175		84	0.183998	0.179373		84	2.30833		4449	0.0568
1062	-623568								0.701	0.360655		84.1	0.178983	0.170807		84.1	2.30052		4451	0.0588
1063	-623577								0.702	0.358294		84.2	0.183456	0.177494		84.2	2.30853		4466	0.057
1064	-623592								0.702	0.357448		84.3	0.189287	0.183774		84.3	2.31059		4468	0.0572
1066	-623690								0.703	0.356065		84.4	0.183571	0.178208		84.4	2.30791		4470	0.0571
1067	-623723								0.704	0.352406		84.5	0.183326	0.177076		84.5	2.31282		4482	0.0538
1068	-623854								0.705	0.349054		84.6	0.182396	0.173041		84.6	2.30505		4484	0.052
1070	-623878								0.706	0.346608		84.7	0.1846	0.177856		84.7	2.30911		4486	0.0513
1071	-623907								0.707	0.345426		84.8	0.181263	0.174501		84.8	2.31268		4496	0.051
1072	-623917								0.707	0.346058		84.9	0.188445	0.180398		84.9	2.30946		4498	0.0519
1073	-623943								0.708	0.345744		85	0.188434	0.179855		85	2.31286		4500	0.0539
1075	-624019								0.709	0.345319		85.1	0.183703	0.175128		85.1	2.30422		4515	0.0536
1076	-624056								0.71	0.345305		85.2	0.183858	0.174261		85.2	2.31303		4517	0.0539
1077	-624155								0.711	0.344968		85.3	0.199734	0.191208		85.3	2.31394		4519	0.0554
1079	-624182								0.712	0.342902		85.4	0.198452	0.188995		85.4	2.30162		4534	0.0531
1080	-624207								0.712	0.340323		85.5	0.192637	0.185069		85.5	2.29473		4536	0.051
1081	-624229								0.713	0.336063		85.6	0.20195	0.193161		85.6	2.30057		4538	0.0508
1082	-624244								0.714	0.335139		85.7	0.204765	0.195785		85.7	2.30362		4553	0.051
1083	-624256								0.715	0.334912		85.8	0.191549	0.184541		85.8	2.30039		4555	0.0508
1085	-624348								0.716	0.333601		85.9	0.193885	0.185474		85.9	2.30166		4557	0.0525
1086	-624421								0.717	0.333435		86	0.186013	0.17994		86	2.30003		4564	0.0528
1087	-624542								0.717	0.334442		86.1	0.194309	0.186001		86.1	2.29735		4566	0.0527
1089	-624565								0.718	0.332691		86.2	0.182332	0.174385		86.2	2.30738		4568	0.0547
1090	-624595								0.719	0.333202		86.3	0.182532	0.17452		86.3	2.30138		4578	0.0547
1091	-624607								0.72	0.332099		86.4	0.180827	0.171878		86.4	2.30096		4580	0.0547
1092	-624630								0.721	0.331062		86.5	0.179592	0.170695		86.5	2.30634		4582	0.0571
1094	-624702								0.722	0.331428		86.6	0.181889	0.174902		86.6	2.29729		4597	0.0565
1095	-624748								0.722	0.334869		86.7	0.192819	0.184395		86.7	2.29798		4599	0.0548
1096	-624845								0.723	0.33515		86.8	0.190955	0.181501		86.8	2.30502		4601	0.0567
1098	-624871								0.724	0.334011		86.9	0.176733	0.169303		86.9	2.30518		4611	0.0559
1099	-624899								0.725	0.335025		87	0.188299	0.179747		87	2.30333		4613	0.0571
1100	-624917								0.726	0.336142		87.1	0.184205	0.175213		87.1	2.29906		4615	0.0568
1101	-624939								0.727	0.336096		87.2	0.17417	0.166469		87.2	2.29809		4631	0.0579
1102	-624942								0.727	0.334916		87.3	0.179196	0.168679		87.3	2.29586		4633	0.0621
1103	-624952								0.728	0.33221		87.4	0.183937	0.175659		87.4	2.30299		4637	0.0681
1105	-625064								0.729	0.330391		87.5	0.190621	0.18183		87.5	2.30162		4645	0.0692
1106	-625074								0.73	0.329672		87.6	0.185249	0.178167		87.6	2.30263		4647	0.0704
1107	-625220								0.731	0.329173		87.7	0.16672	0.158364		87.7	2.30482		4651	0.0786
1109	-625240								0.732	0.328397		87.8	0.179019	0.171397		87.8	2.30021		4659	0.0782
1110	-625265								0.732	0.327777		87.9	0.192631	0.185025		87.9	2.307		4661	0.0715
1111	-625273								0.733	0.328344		88	0.194781	0.185959		88	2.30707		4663	0.0716
1112	-625288								0.734	0.327209		88.1	0.194625	0.184846		88.1	2.30613		4666	0.0661
1114	-625380								0.735	0.328007		88.2	0.185389	0.176927		88.2	2.30136		4668	0.0622
1115	-625409								0.736	0.32848		88.3	0.193664	0.185837		88.3	2.30445		4670	0.0624
1116	-625533								0.737	0.327429		88.4	0.182605	0.172626		88.4	2.29858		4686	0.0608
1118	-625554								0.737	0.324355		88.5	0.199023	0.191921		88.5	2.30858		4688	0.0614
1119	-625583								0.738	0.32299		88.6	0.182767	0.172897		88.6	2.30579		4690	0.0648
1120	-625592								0.739	0.321226		88.7	0.178836	0.167979		88.7	2.29717		4693	0.0631
1121	-625615								0.74	0.32195		88.8	0.172228	0.163013		88.8	2.29223		4695	0.0649
1123	-625688								0.741	0.321343		88.9	0.17973	0.170595		88.9	2.30647		4697	0.0694
1124	-625722								0.742	0.322705		89	0.185456	0.175746		89	2.30649		4710	0.0678
1125	-625816								0.742	0.323875		89.1	0.177148	0.167052		89.1	2.30373		4712	0.0656
1127	-625842								0.743	0.323155		89.2	0.180557	0.170498		89.2	2.31151		4714	0.0705
1128	-625865								0.744	0.321816		89.3	0.189941	0.178185		89.3	2.30068		4730	0.0704
1129	-625886								0.745	0.320495		89.4	0.176359	0.16871		89.4	2.29251		4732	0.0641
1130	-625901								0.746	0.320215		89.5	0.171539	0.163397		89.5	2.29034		4734	0.0687
1131	-625909								0.747	0.320042		89.6	0.186334	0.176278		89.6	2.2989		4747	0.0663
1133	-625998								0.747	0.32114		89.7	0.182436	0.173239		89.7	2.30084		4749	0.0667
1134	-626070								0.748	0.321555		89.8	0.193425	0.183444		89.8	2.30913		4751	0.0709
1135	-626186								0.749	0.32156		89.9	0.181228	0.172304		89.9	2.3043		4757	0.0655
1137	-626207								0.75	0.322961		90	0.197948	0.190826		90	2.31187		4759	0.0641
1138	-626234								0.751	0.322004		90.1	0.196242	0.189415		90.1	2.3146		4761	0.0694
1139	-626245								0.752	0.320462		90.2	0.202016	0.196098		90.2	2.31502		4764	0.0726
1140	-626267								0.752	0.319537		90.3	0.196727	0.188552		90.3	2.30706		4766	0.0778
1142	-626336								0.753	0.31968		90.4	0.1947	0.190242		90.4	2.31247		4768	0.0928
1143	-626375								0.754	0.318312		90.5	0.188751	0.181826		90.5	2.30255		4781	0.0948
1144	-626467								0.755	0.317812		90.6	0.182879	0.17737		90.6	2.31057		4783	0.0836
1146	-626491								0.756	0.318557		90.7	0.185275	0.178647		90.7	2.30544		4785	0.091
1147	-626516								0.757	0.317831		90.8	0.19953	0.191537		90.8	2.30928		4800	0.092
1148	-626534								0.757	0.317118		90.9	0.198313	0.192576		90.9	2.30715		4802	0.0982
1149	-626554								0.758	0.318202		91	0.198347	0.190528		91	2.31495		4804	0.103
1150	-626556								0.759	0.318882		91.1	0.189509	0.183816		91.1	2.31023		4811	0.0993
1151	-626564								0.76	0.317998		91.2	0.18767	0.182536		91.2	2.30526		4813	0.1002
1153	-626673								0.761	0.317457		91.3	0.178176	0.171826		91.3	2.30743		4815	0.0976
1154	-626682								0.762	0.31732		91.4	0.192333	0.185623		91.4	2.30532		4828	0.0953
1155	-626824								0.762	0.317445		91.5	0.190597	0.183155		91.5	2.31623		4830	0.0984
1157	-626842								0.763	0.317309		91.6	0.182205	0.175246		91.6	2.30771		4832	0.0982
1158	-626866								0.764	0.315759		91.7	0.18507	0.178295		91.7	2.31143		4850	0.097
1159	-626872								0.765	0.314808		91.8	0.188974	0.184368		91.8	2.30515		4852	0.099
1160	-626887								0.766	0.315035		91.9	0.181219	0.176593		91.9	2.30236		4854	0.0996
1162	-626974								0.767	0.3152		92	0.186599	0.183699		92	2.31053		4865	0.0924
1163	-626994								0.767	0.314678		92.1	0.180864	0.175461		92.1	2.30414		4867	0.0883
1164	-627112								0.768	0.3128		92.2	0.184136	0.17797		92.2	2.30944		4869	0.0825
1166	-627133								0.769	0.310853		92.3	0.1738	0.16842		92.3	2.30771		4879	0.0781
1167	-627158								0.77	0.310231		92.4	0.177641	0.174887		92.4	2.30703		4881	0.0788
1168	-627167								0.771	0.310156		92.5	0.181512	0.177649		92.5	2.30342		4883	0.0796
1169	-627187								0.772	0.310099		92.6	0.181981	0.179531		92.6	2.30814		4898	0.0815
1171	-627259								0.772	0.310022		92.7	0.192605	0.18862		92.7	2.32113		4900	0.0858
1172	-627292								0.773	0.308943		92.8	0.181353	0.177111		92.8	2.31416		4902	0.0909
1173	-627385								0.774	0.308107		92.9	0.190086	0.184335		92.9	2.31154		4914	0.0874
1175	-627408								0.775	0.308131		93	0.179548	0.17517		93	2.30603		4916	0.0851
1176	-627431								0.776	0.308841		93.1	0.18254	0.176835		93.1	2.30879		4918	0.0832
1177	-627448								0.777	0.307886		93.2	0.182886	0.176701		93.2	2.30966		4928	0.0768
1178	-627463								0.777	0.307201		93.3	0.188694	0.181068		93.3	2.31089		4930	0.0716
1179	-627469								0.778	0.306174		93.4	0.189309	0.183797		93.4	2.30693		4932	0.0659
1181	-627556								0.779	0.304846		93.5	0.184426	0.177443		93.5	2.29975		4947	0.0636
1182	-627629								0.78	0.304727		93.6	0.168277	0.162666		93.6	2.29852		4949	0.0645
1183	-627743								0.781	0.30549		93.7	0.187491	0.182025		93.7	2.30686		4951	0.0625
1185	-627763								0.782	0.306021		93.8	0.178759	0.172734		93.8	2.30508		4967	0.0672
1186	-627790								0.782	0.306362		93.9	0.174562	0.167666		93.9	2.30807		4969	0.0718
1187	-627798								0.783	0.305478		94	0.186113	0.180602		94	2.31549		4971	0.0765
1188	-627820								0.784	0.303546		94.1	0.182468	0.175932		94.1	2.30904		4979	0.0745
1190	-627886								0.785	0.303178		94.2	0.185135	0.178505		94.2	2.30586		4981	0.0777
1191	-627914								0.786	0.302756		94.3	0.181329	0.175948		94.3	2.30876		4983	0.0803
1192	-628002								0.787	0.301047		94.4	0.195778	0.193969		94.4	2.31488		4993	0.0817
1194	-628025								0.787	0.300887		94.5	0.178375	0.174449		94.5	2.30665		4995	0.085
1195	-628048								0.788	0.300622		94.6	0.187755	0.18063		94.6	2.31046		4997	0.089
1196	-628064								0.789	0.299392		94.7	0.19282	0.186458		94.7	2.31256		5017	0.0815
1197	-628082								0.79	0.299594		94.8	0.176045	0.17008		94.8	2.30951		5019	0.086
1198	-628085								0.791	0.301169		94.9	0.186763	0.18152		94.9	2.30682		5021	0.079
1199	-628089								0.792	0.300311		95	0.18322	0.177773		95	2.30283		5031	0.0713
1201	-628196								0.792	0.298494		95.1	0.18416	0.178559		95.1	2.29959		5033	0.0767
1202	-628205								0.793	0.297932		95.2	0.19664	0.18884		95.2	2.30315		5035	0.0815
1203	-628346								0.794	0.299157		95.3	0.19516	0.189063		95.3	2.3035		5055	0.0801
1205	-628362								0.795	0.299876		95.4	0.175039	0.169491		95.4	2.30341		5057	0.0749
1206	-628386								0.796	0.299463		95.5	0.17808	0.173658		95.5	2.30519		5059	0.079
1207	-628389								0.797	0.297981		95.6	0.165505	0.160082		95.6	2.31219		5071	0.0947
1208	-628404								0.797	0.296714		95.7	0.178213	0.173088		95.7	2.30885		5073	0.1057
1210	-628488								0.798	0.295815		95.8	0.171853	0.166886		95.8	2.31058		5075	0.1355
1211	-628496								0.799	0.295931		95.9	0.173955	0.169105		95.9	2.30287		5095	0.1553
1212	-628611								0.8	0.295917		96	0.18755	0.181718		96	2.30923		5097	0.1499
1214	-628629								0.801	0.295408		96.1	0.163374	0.154062		96.1	2.30054		5099	0.1842
1215	-628652								0.802	0.295681		96.2	0.174418	0.16391		96.2	2.29861		5112	0.2225
1216	-628660								0.802	0.295787		96.3	0.162528	0.158817		96.3	2.30026		5114	0.2152
1217	-628677								0.803	0.295379		96.4	0.165287	0.157813		96.4	2.29977		5116	0.2513
1219	-628748								0.804	0.29642		96.5	0.168117	0.161229		96.5	2.30115		5119	0.2579
1220	-628783								0.805	0.29816		96.6	0.167772	0.160069		96.6	2.30284		5121	0.327
1221	-628875								0.806	0.298426		96.7	0.177165	0.170028		96.7	2.30752		5123	0.3736
1223	-628897								0.807	0.297335		96.8	0.167911	0.162178		96.8	2.30934		5138	0.4342
1224	-628918								0.807	0.29686		96.9	0.179502	0.174304		96.9	2.30348		5140	0.4638
1225	-628933								0.808	0.296849		97	0.170889	0.161483		97	2.2994		5142	0.5582
1226	-628948								0.809	0.297174		97.1	0.177783	0.16907		97.1	2.30224		5154	0.5565
1227	-628950								0.81	0.29772		97.2	0.17662	0.169669		97.2	2.30319		5156	0.4938
1229	-629037								0.811	0.296718		97.3	0.167804	0.160732		97.3	2.30085		5158	0.5018
									0.812	0.294794		97.4	0.172835	0.165497		97.4	2.30397		5169	0.45
									0.812	0.294821		97.5	0.178281	0.17155		97.5	2.31157		5171	0.4686
									0.813	0.296305		97.6	0.176531	0.167548		97.6	2.30655		5173	0.4615
									0.814	0.297231		97.7	0.175661	0.168812		97.7	2.30546		5184	0.4244
									0.815	0.296774		97.8	0.178484	0.1715		97.8	2.3082		5186	0.4197
									0.816	0.296421		97.9	0.173241	0.166668		97.9	2.31167		5188	0.4311
									0.817	0.296156		98	0.167802	0.160628		98	2.30208		5203	0.3887
									0.817	0.296704		98.1	0.165013	0.15944		98.1	2.30254		5205	0.3737
									0.818	0.298324		98.2	0.164817	0.157919		98.2	2.30273		5207	0.3482
									0.819	0.299654		98.3	0.157447	0.152193		98.3	2.29697		5218	0.3085
									0.82	0.300163		98.4	0.171416	0.16747		98.4	2.30737		5220	0.3045
									0.821	0.300597		98.5	0.176133	0.172511		98.5	2.30701		5224	0.2867
									0.822	0.300361		98.6	0.180183	0.177325		98.6	2.30253		5232	0.2527
									0.822	0.298538		98.7	0.176838	0.172007		98.7	2.30242		5234	0.2518
									0.823	0.297298		98.8	0.177494	0.174841		98.8	2.2994		5238	0.2367
									0.824	0.295675		98.9	0.17342	0.170459		98.9	2.30482		5246	0.2202
									0.825	0.294658		99	0.175048	0.171877		99	2.30134		5248	0.2105
									0.826	0.294278		99.1	0.177922	0.174638		99.1	2.30135		5250	0.2112
									0.827	0.295341		99.2	0.171677	0.168795		99.2	2.29817		5257	0.1806
									0.827	0.29688		99.3	0.177784	0.174017		99.3	2.30782		5259	0.1837
									0.828	0.296609		99.4	0.170286	0.163738		99.4	2.3102		5261	0.1644
									0.829	0.294376		99.5	0.171373	0.168825		99.5	2.30447		5271	0.1398
									0.83	0.293386		99.6	0.180746	0.175916		99.6	2.30387		5273	0.1461
									0.831	0.293287		99.7	0.17798	0.174757		99.7	2.31686		5275	0.1364
									0.832	0.293147		99.8	0.178109	0.171801		99.8	2.29982		5282	0.1241
									0.832	0.292311		99.9	0.187602	0.18362		99.9	2.30704		5284	0.1289
									0.833	0.290864		100	0.177575	0.173724		100	2.30471		5286	0.1277
									0.834	0.289399									5299	0.1146
									0.835	0.289332									5301	0.1115
									0.836	0.288144									5303	0.1118
									0.837	0.28748									5309	0.1029
									0.837	0.288205									5311	0.0935
									0.838	0.288991									5313	0.0843
									0.839	0.28882									5333	0.0812
									0.84	0.287663									5335	0.0894
									0.841	0.28558									5337	0.1009
									0.842	0.284554									5347	0.0866
									0.842	0.2845									5349	0.0917
									0.843	0.285259									5353	0.0977
									0.844	0.284316									5361	0.0958
									0.845	0.284805									5363	0.1128
									0.846	0.283915									5367	0.1258
									0.847	0.282207									5375	0.116
									0.847	0.278486									5377	0.1064
									0.848	0.276315									5379	0.109
									0.849	0.27636									5399	0.0975
									0.85	0.277174									5401	0.0918
									0.851	0.276355									5403	0.0857
									0.852	0.275992									5409	0.0827
									0.852	0.275569									5411	0.0792
									0.853	0.276088									5413	0.0779
									0.854	0.276909									5423	0.0696
									0.855	0.276555									5425	0.0685
									0.856	0.274542									5427	0.0623
									0.857	0.274231									5439	0.0558
									0.857	0.274408									5441	0.0568
									0.858	0.273973									5443	0.0548
									0.859	0.272422									5459	0.0539
									0.86	0.270684									5461	0.0569
									0.861	0.269559									5463	0.0586
									0.862	0.2707									5478	0.055
									0.862	0.269757									5480	0.0539
									0.863	0.269668									5482	0.0529
									0.864	0.269186									5492	0.0481
									0.865	0.269403									5494	0.0453
									0.866	0.269689									5496	0.0431
									0.867	0.268878									5511	0.043
									0.867	0.267873									5513	0.0453
									0.868	0.26974									5515	0.0483
									0.869	0.270039									5527	0.0486
									0.87	0.26907									5529	0.0498
									0.871	0.268212									5531	0.0532
									0.872	0.269503									5546	0.0494
									0.872	0.268652									5548	0.0475
									0.873	0.267689									5550	0.0468
									0.874	0.266513									5566	0.0446
									0.875	0.266394									5568	0.0424
									0.876	0.264817									5570	0.0436
									0.877	0.264702									5585	0.0458
									0.877	0.264282									5587	0.0462
									0.878	0.263683									5589	0.05
									0.879	0.261265									5604	0.0498
									0.88	0.260354									5606	0.0477
									0.881	0.260627									5608	0.0505
									0.882	0.261091									5621	0.0492
									0.882	0.260734									5623	0.0469
									0.883	0.260677									5625	0.0479
									0.884	0.259974									5643	0.0464
									0.885	0.259956									5645	0.0465
									0.886	0.257762									5647	0.0465
									0.887	0.255113									5663	0.0459
									0.887	0.254714									5665	0.0483
									0.888	0.255421									5667	0.0541
									0.889	0.254629									5687	0.0497
									0.89	0.254532									5689	0.0484
									0.891	0.254398									5691	0.0482
									0.892	0.256191									5704	0.0465
									0.892	0.254128									5706	0.0459
									0.893	0.253542									5708	0.0474
									0.894	0.254002									5715	0.0473
									0.895	0.25483									5717	0.0485
									0.896	0.255817									5719	0.0518
									0.897	0.256038									5725	0.0516
									0.897	0.25562									5727	0.0498
									0.898	0.255777									5729	0.0525
									0.899	0.25446									5744	0.052
									0.9	0.256373									5746	0.0491
									0.901	0.25657									5748	0.052
									0.902	0.254436									5754	0.0547
									0.902	0.253641									5756	0.0582
									0.903	0.253751									5758	0.0676
									0.904	0.252716									5768	0.0723
									0.905	0.252346									5770	0.0699
									0.906	0.25204									5772	0.078
									0.907	0.2554									5782	0.0727
									0.907	0.256024									5784	0.0647
									0.908	0.256974									5786	0.0637
									0.909	0.255445									5801	0.0608
									0.91	0.254671									5803	0.0686
									0.911	0.254854									5807	0.0732
									0.912	0.254403									5815	0.0707
									0.912	0.252886									5817	0.0503
									0.913	0.253776									5819	0.0479
									0.914	0.256001									5831	0.045
									0.915	0.256824									5833	0.0442
									0.916	0.255577									5837	0.0429
									0.917	0.254265									5845	0.0441
									0.917	0.2541									5847	0.0432
									0.918	0.254155									5849	0.0463
									0.919	0.253871									5856	0.0448
									0.92	0.253459									5858	0.0463
									0.921	0.253116									5860	0.0472
									0.922	0.254437									5863	0.0442
									0.922	0.255066									5865	0.0454
									0.923	0.255051									5867	0.0461
									0.924	0.254458									5873	0.0443
									0.925	0.256398									5875	0.0429
									0.926	0.256424									5877	0.0439
									0.927	0.256172									5893	0.0424
									0.927	0.253632									5895	0.0429
									0.928	0.253072									5897	0.0437
									0.929	0.25352									5910	0.0423
									0.93	0.254372									5912	0.0439
									0.931	0.25484									5916	0.047
									0.932	0.254267									5924	0.0453
									0.932	0.254655									5926	0.0457
									0.933	0.255619									5928	0.0483
									0.934	0.255706									5940	0.0446
									0.935	0.255184									5942	0.0422
									0.936	0.254362									5944	0.0421
									0.937	0.255471									5960	0.042
									0.937	0.256062									5962	0.0423
									0.938	0.258563									5964	0.045
									0.939	0.257081									5976	0.0443
									0.94	0.256424									5978	0.0437
									0.941	0.255893									5980	0.0443
									0.942	0.255757									5995	0.0417
									0.942	0.254619									5997	0.0412
									0.943	0.25624									5999	0.0412
									0.944	0.256495									6002	0.0391
									0.945	0.257211									6004	0.0401
									0.946	0.258109									6006	0.0406
									0.947	0.259352									6012	0.0401
									0.947	0.259756									6014	0.0413
									0.948	0.261495									6016	0.0416
									0.949	0.262132									6022	0.0396
									0.95	0.262011									6024	0.0389
									0.951	0.261771									6026	0.0388
									0.952	0.262285									6042	0.0381
									0.952	0.262788									6044	0.0374
									0.953	0.263322									6046	0.0398
									0.954	0.262877									6049	0.0398
									0.955	0.260452									6051	0.0404
									0.956	0.257918									6053	0.0432
									0.957	0.256517									6073	0.0431
									0.957	0.25428									6075	0.0426
									0.958	0.251953									6077	0.0437
									0.959	0.249859									6092	0.0444
									0.96	0.25016									6094	0.0443
									0.961	0.250024									6096	0.0462
									0.962	0.249425									6108	0.0468
									0.962	0.249014									6110	0.0467
									0.963	0.248412									6112	0.0501
									0.964	0.246778									6115	0.0493
									0.965	0.245652									6117	0.0482
									0.966	0.243539									6119	0.0499
									0.967	0.240948									6130	0.0518
									0.967	0.239048									6132	0.0515
									0.968	0.23809									6134	0.0558
									0.969	0.236469									6141	0.0575
									0.97	0.233837									6143	0.0567
									0.971	0.232366									6145	0.06
									0.972	0.230873									6158	0.0622
									0.972	0.229934									6160	0.062
									0.973	0.22977									6162	0.0669
									0.974	0.227869									6168	0.0696
									0.975	0.227059									6170	0.0675
									0.976	0.229548									6172	0.0725
									0.976	0.229236									6178	0.0739
									0.977	0.228965									6180	0.0707
									0.978	0.228693									6182	0.0766
									0.979	0.229016									6202	0.0847
									0.98	0.228856									6204	0.0838
									0.981	0.229184									6206	0.093
									0.981	0.229916									6222	0.1024
									0.982	0.230709									6224	0.1174
									0.983	0.229679									6228	0.1331
									0.984	0.231489									6236	0.1352
									0.985	0.23138									6238	0.1334
									0.986	0.233245									6240	0.1433
									0.986	0.233848									6248	0.1332
									0.987	0.233954									6250	0.1204
									0.988	0.233019									6252	0.1168
									0.989	0.23228									6255	0.1216
									0.99	0.232777									6257	0.1209
									0.991	0.235212									6259	0.1332
									0.991	0.236									6274	0.1385
									0.992	0.237269									6276	0.1592
									0.993	0.236034									6278	0.1712
									0.994	0.236273									6291	0.18
									0.995	0.237599									6293	0.1802
									0.996	0.236487									6295	0.1984
									0.996	0.23443									6305	0.2091
									0.997	0.236732									6307	0.2261
									0.998	0.23701									6309	0.2456
									0.999	0.239527									6317	0.2407
									1	0.24037									6319	0.242
									1.001	0.242273									6321	0.2555
									1.001	0.242572									6328	0.244
									1.002	0.241458									6330	0.22
									1.003	0.241123									6332	0.2141
									1.004	0.240944									6339	0.1877
									1.005	0.237606									6341	0.1776
									1.006	0.238296									6343	0.1576
									1.006	0.236093									6353	0.1463
									1.007	0.235844									6355	0.1288
									1.008	0.235306									6357	0.1258
									1.009	0.236039									6374	0.1111
									1.01	0.237383									6376	0.1211
									1.011	0.238112									6378	0.1123
									1.011	0.237754									6398	0.1007
									1.012	0.2366									6400	0.0906
									1.013	0.235711									6402	0.0816
									1.014	0.235513									6417	0.0792
									1.015	0.235907									6419	0.0742
									1.016	0.235296									6421	0.0773
									1.016	0.234504									6433	0.0703
									1.017	0.236197									6435	0.0673
									1.018	0.237123									6439	0.0665
									1.019	0.23577									6447	0.0669
									1.02	0.234979									6449	0.0717
									1.021	0.230509									6451	0.0732
									1.021	0.228646									6454	0.0623
									1.022	0.2274									6456	0.0602
									1.023	0.227916									6458	0.0584
									1.024	0.22957									6461	0.051
									1.025	0.230662									6463	0.0484
									1.026	0.231988									6465	0.044
									1.026	0.233829									6482	0.0414
									1.027	0.236271									6484	0.0433
									1.028	0.238244									6486	0.0433
									1.029	0.239371									6492	0.0427
									1.03	0.240722									6494	0.0437
									1.031	0.242168									6496	0.0458
									1.031	0.242467									6508	0.0445
									1.032	0.241401									6510	0.0429
									1.033	0.240699									6512	0.0432
									1.034	0.241008									6524	0.0414
									1.035	0.242628									6526	0.0402
									1.036	0.243574									6528	0.0411
									1.036	0.24317									6531	0.0408
									1.037	0.242875									6533	0.0421
									1.038	0.242299									6535	0.0446
									1.039	0.24085									6541	0.0456
									1.04	0.239551									6543	0.0444
									1.041	0.239906									6545	0.045
									1.041	0.240844									6551	0.0437
									1.042	0.243246									6553	0.0426
									1.043	0.242918									6555	0.0432
									1.044	0.242073									6561	0.0425
									1.045	0.240406									6563	0.0422
									1.046	0.239207									6565	0.0425
									1.046	0.238417									6580	0.0455
									1.047	0.238257									6582	0.0478
									1.048	0.236584									6584	0.0519
									1.049	0.233991									6590	0.0528
									1.05	0.231869									6592	0.0528
									1.051	0.230814									6594	0.0565
									1.051	0.229092									6597	0.0545
									1.052	0.227635									6599	0.0513
									1.053	0.227119									6601	0.0509
									1.054	0.227274									6607	0.05
									1.055	0.225533									6609	0.0483
									1.056	0.224975									6611	0.0492
									1.056	0.222504									6623	0.0518
									1.057	0.220989									6625	0.0533
									1.058	0.21951									6627	0.0558
									1.059	0.220649									6637	0.0555
									1.06	0.220482									6639	0.0551
									1.061	0.221773									6641	0.0553
									1.061	0.221921									6654	0.0561
									1.062	0.222328									6656	0.0526
									1.063	0.22153									6658	0.0512
									1.064	0.220606									6668	0.0505
									1.065	0.22									6670	0.0485
									1.066	0.219264									6672	0.0497
									1.066	0.217115									6684	0.0474
									1.067	0.216661									6686	0.0452
									1.068	0.216026									6688	0.0477
									1.069	0.215161									6695	0.0461
									1.07	0.21566									6697	0.0477
									1.071	0.21615									6699	0.0467
									1.071	0.215354									6709	0.0466
									1.072	0.21562									6711	0.0456
									1.073	0.213931									6713	0.0461
									1.074	0.214041									6719	0.0451
									1.075	0.214446									6721	0.0451
									1.076	0.215684									6723	0.0477
									1.076	0.214069									6735	0.0495
									1.077	0.214111									6737	0.0491
									1.078	0.214276									6739	0.0516
									1.079	0.214628									6754	0.0502
									1.08	0.214175									6756	0.0484
									1.081	0.215417									6758	0.0481
									1.081	0.214507									6770	0.0476
									1.082	0.214349									6772	0.0479
									1.083	0.213529									6774	0.051
									1.084	0.212803									6790	0.0531
									1.085	0.212311									6792	0.0523
									1.086	0.212689									6794	0.0564
									1.086	0.21209									6805	0.0554
									1.087	0.212851									6807	0.051
									1.088	0.212306									6809	0.0514
									1.089	0.211417									6824	0.0549
									1.09	0.211055									6826	0.0569
									1.091	0.20995									6828	0.0618
									1.091	0.208095									6838	0.0641
									1.092	0.208081									6840	0.0634
									1.093	0.208512									6842	0.0679
									1.094	0.208067									6845	0.068
									1.095	0.207176									6847	0.0675
									1.096	0.205841									6849	0.0708
									1.096	0.204342									6862	0.0699
									1.097	0.203796									6864	0.0744
									1.098	0.203192									6866	0.0758
									1.099	0.203904									6881	0.0786
									1.1	0.203399									6883	0.0802
									1.101	0.202593									6885	0.0904
									1.101	0.20208									6891	0.0809
									1.102	0.202368									6893	0.076
									1.103	0.20154									6895	0.0727
									1.104	0.201546									6908	0.0626
									1.105	0.201922									6910	0.0613
									1.106	0.202571									6912	0.0602
									1.106	0.201549									6927	0.0582
									1.107	0.202512									6929	0.0592
									1.108	0.202567									6931	0.0624
									1.109	0.201585									6946	0.0612
									1.11	0.200974									6948	0.06
									1.111	0.202007									6952	0.0642
									1.111	0.201496									6960	0.0579
									1.112	0.201345									6962	0.0506
									1.113	0.200237									6964	0.0496
									1.114	0.199849									6976	0.0543
									1.115	0.2006									6978	0.0595
									1.116	0.201907									6980	0.0712
									1.116	0.20431									6993	0.0769
									1.117	0.205532									6995	0.0778
									1.118	0.205984									6997	0.0877
									1.119	0.206816									7012	0.0748
									1.12	0.206186									7014	0.0637
									1.121	0.206649									7016	0.0562
									1.121	0.206123									7022	0.0502
									1.122	0.205241									7024	0.05
									1.123	0.205019									7026	0.05
									1.124	0.204857									7038	0.0519
									1.125	0.205835									7040	0.0554
									1.126	0.207614									7042	0.0574
									1.126	0.208453									7057	0.0555
									1.127	0.209									7059	0.0542
									1.128	0.20881									7061	0.054
									1.129	0.209468									7076	0.0514
									1.13	0.211148									7078	0.0486
									1.131	0.212069									7080	0.0473
									1.131	0.211588									7086	0.0482
									1.132	0.212778									7088	0.0493
									1.133	0.214321									7090	0.0507
									1.134	0.214923									7100	0.0525
									1.135	0.215811									7102	0.0541
									1.136	0.216337									7104	0.0583
									1.136	0.215363									7110	0.0587
									1.137	0.214318									7112	0.0573
									1.138	0.217078									7114	0.0583
									1.139	0.220019									7126	0.0568
									1.14	0.220457									7128	0.0542
									1.141	0.219368									7130	0.0546
									1.141	0.218681									7136	0.0561
									1.142	0.219828									7138	0.0574
									1.143	0.220923									7140	0.0607
									1.144	0.22142									7153	0.063
									1.145	0.222036									7155	0.0631
									1.146	0.221051									7157	0.0654
									1.146	0.219682									7164	0.0645
									1.147	0.219522									7166	0.0615
									1.148	0.219418									7168	0.0626
									1.149	0.218408									7183	0.0617
									1.15	0.217313									7185	0.0615
									1.151	0.216665									7187	0.062
									1.151	0.216195									7200	0.0652
									1.152	0.214894									7202	0.0683
									1.153	0.214155									7206	0.0725
									1.154	0.214511									7214	0.0685
									1.155	0.215089									7216	0.0712
									1.156	0.214827									7218	0.0714
									1.156	0.215111									7225	0.07
									1.157	0.21528									7227	0.0705
									1.158	0.214739									7229	0.0726
									1.159	0.211309									7244	0.0703
									1.16	0.209597									7246	0.0674
									1.161	0.208721									7248	0.0695
									1.161	0.2094									7265	0.0701
									1.162	0.209324									7267	0.0697
									1.163	0.207874									7269	0.0753
									1.164	0.206045									7277	0.0798
									1.165	0.20538									7279	0.0794
									1.166	0.203748									7281	0.0883
									1.166	0.203616									7288	0.0938
									1.167	0.204208									7290	0.0915
									1.168	0.20387									7292	0.1053
									1.169	0.203945									7307	0.1141
									1.17	0.205485									7309	0.1107
									1.171	0.205757									7311	0.1258
									1.171	0.203669									7326	0.1218
									1.172	0.202346									7328	0.1178
									1.173	0.203548									7330	0.1232
									1.174	0.204774									7350	0.1302
									1.175	0.205642									7352	0.1262
									1.176	0.205979									7354	0.1378
									1.176	0.204813									7369	0.1593
									1.177	0.205626									7371	0.1856
									1.178	0.206406									7373	0.2205
									1.179	0.205582									7391	0.2448
									1.18	0.205747
									1.181	0.204493
									1.181	0.204276
									1.182	0.203074
									1.183	0.203628
									1.184	0.203696
									1.185	0.204099
									1.186	0.204402
									1.186	0.205552
									1.187	0.203874
									1.188	0.202833
									1.189	0.202769
									1.19	0.203251
									1.191	0.202499
									1.191	0.202785
									1.192	0.20387
									1.193	0.204749
									1.194	0.204425
									1.195	0.203668
									1.196	0.199959
									1.196	0.196596
									1.197	0.196118
									1.198	0.193649
									1.199	0.191555
									1.2	0.190371
									1.201	0.190318
									1.201	0.19111
									1.202	0.190039
									1.203	0.190665
									1.204	0.188601
									1.205	0.189285
									1.206	0.18751
									1.206	0.188591
									1.207	0.188394
									1.208	0.189325
									1.209	0.189072
									1.21	0.188883
									1.211	0.187291
									1.211	0.187048
									1.212	0.185916
									1.213	0.187111
									1.214	0.186523
									1.215	0.186939
									1.216	0.184235
									1.216	0.188417
									1.217	0.188712
									1.218	0.188643
									1.219	0.188057
									1.22	0.190441
									1.221	0.1915
									1.221	0.192899
									1.222	0.192075
									1.223	0.19474
									1.224	0.19444
									1.225	0.194899
									1.226	0.191851
									1.226	0.193318
									1.227	0.191876
									1.228	0.193055
									1.229	0.191711
									1.23	0.193788
									1.231	0.192886
									1.231	0.194088
									1.232	0.193453
									1.233	0.194115
									1.234	0.195063
									1.235	0.195197
									1.236	0.193827
									1.236	0.196651
									1.237	0.193648
									1.238	0.195196
									1.239	0.19602
									1.24	0.197424
									1.241	0.197654
									1.241	0.197052
									1.242	0.194825
									1.243	0.194312
									1.244	0.192307
									1.245	0.193397
									1.246	0.193709
									1.246	0.195992
									1.247	0.19619
									1.248	0.194954
									1.249	0.194561
									1.25	0.196422
									1.251	0.194617
									1.251	0.195988
									1.252	0.196089
									1.253	0.196032
									1.254	0.192832
									1.255	0.190969
									1.256	0.191394
									1.256	0.19123
									1.257	0.190866
									1.258	0.191536
									1.259	0.190588
									1.26	0.18849
									1.261	0.185873
									1.261	0.185003
									1.262	0.185401
									1.263	0.184582
									1.264	0.185183
									1.265	0.185549
									1.266	0.184838
									1.266	0.18275
									1.267	0.180762
									1.268	0.180541
									1.269	0.180787
									1.27	0.179909
									1.271	0.178632
									1.271	0.178416
									1.272	0.178201
									1.273	0.177795
									1.274	0.178795
									1.275	0.180155
									1.276	0.178889
									1.276	0.178101
									1.277	0.177401
									1.278	0.177155
									1.279	0.177278
									1.28	0.178008
									1.281	0.179726
									1.281	0.179907
									1.282	0.177873
									1.283	0.177698
									1.284	0.177844
									1.285	0.177292
									1.286	0.176847
									1.286	0.176271
									1.287	0.17676
									1.288	0.17754
									1.289	0.177315
									1.29	0.176741
									1.29	0.175946
									1.291	0.174829
									1.292	0.173027
									1.293	0.170996
									1.294	0.170368
									1.295	0.171062
									1.295	0.172152
									1.296	0.172852
									1.297	0.172752
									1.298	0.171403
									1.299	0.173317
									1.3	0.171656
									1.3	0.170253
									1.301	0.168324
									1.302	0.168839
									1.303	0.169633
									1.304	0.169349
									1.305	0.168082
									1.305	0.167942
									1.306	0.167772
									1.307	0.166875
									1.308	0.167271
									1.309	0.168324
									1.31	0.168584
									1.31	0.168667
									1.311	0.16914
									1.312	0.170006
									1.313	0.170381
									1.314	0.17067
									1.315	0.171071
									1.315	0.169318
									1.316	0.167334
									1.317	0.165783
									1.318	0.164809
									1.319	0.165048
									1.32	0.165664
									1.32	0.164063
									1.321	0.164193
									1.322	0.16521
									1.323	0.164968
									1.324	0.16369
									1.325	0.165493
									1.325	0.16616
									1.326	0.167573
									1.327	0.16715
									1.328	0.168961
									1.329	0.169351
									1.33	0.170176
									1.33	0.168813
									1.331	0.169322
									1.332	0.168835
									1.333	0.168715
									1.334	0.1676
									1.335	0.168496
									1.335	0.169201
									1.336	0.171543
									1.337	0.172309
									1.338	0.171892
									1.339	0.171965
									1.34	0.175579
									1.34	0.174797
									1.341	0.17561
									1.342	0.177187
									1.343	0.176599
									1.344	0.177956
									1.345	0.178885
									1.345	0.178408
									1.346	0.181911
									1.347	0.181161
									1.348	0.179381
									1.349	0.177091
									1.35	0.179922
									1.35	0.180825
									1.351	0.181705
									1.352	0.18007
									1.353	0.179937
									1.354	0.179023
									1.355	0.180495
									1.355	0.180757
									1.356	0.181853
									1.357	0.178907
									1.358	0.179444
									1.359	0.178427
									1.36	0.179445
									1.36	0.176476
									1.361	0.17803
									1.362	0.176672
									1.363	0.177892
									1.364	0.177172
									1.365	0.176992
									1.365	0.176057
									1.366	0.174196
									1.367	0.171412
									1.368	0.169667
									1.369	0.170751
									1.37	0.172774
									1.37	0.168566
									1.371	0.167701
									1.372	0.167829
									1.373	0.167777
									1.374	0.168319
									1.375	0.169341
									1.375	0.168929
									1.376	0.168695
									1.377	0.166663
									1.378	0.168679
									1.379	0.167511
									1.38	0.169731
									1.38	0.169907
									1.381	0.170133
									1.382	0.168069
									1.383	0.169839
									1.384	0.16732
									1.385	0.169604
									1.385	0.170571
									1.386	0.169569
									1.387	0.168947
									1.388	0.170005
									1.389	0.172385
									1.39	0.173956
									1.39	0.17402
									1.391	0.177565
									1.392	0.177262
									1.393	0.178763
									1.394	0.178729
									1.395	0.179684
									1.395	0.177677
									1.396	0.178626
									1.397	0.179211
									1.398	0.178557
									1.399	0.177414
									1.4	0.178744
									1.4	0.178293
									1.401	0.178646
									1.402	0.178514
									1.403	0.177337
									1.404	0.175778
									1.405	0.17742
									1.405	0.175584
									1.406	0.174208
									1.407	0.174934
									1.408	0.174712
									1.409	0.175049
									1.41	0.176288
									1.41	0.175601
									1.411	0.173949
									1.412	0.171858
									1.413	0.172674
									1.414	0.172049
									1.415	0.172455
									1.415	0.171881
									1.416	0.172871
									1.417	0.171487
									1.418	0.172555
									1.419	0.172799
									1.42	0.174243
									1.42	0.172983
									1.421	0.171384
									1.422	0.170445
									1.423	0.171227
									1.424	0.173393
									1.425	0.174599
									1.425	0.172864
									1.426	0.173069
									1.427	0.172993
									1.428	0.173482
									1.429	0.173197
									1.43	0.17034
									1.43	0.168911
									1.431	0.169057
									1.432	0.169025
									1.433	0.168464
									1.434	0.166615
									1.435	0.166222
									1.435	0.16584
									1.436	0.165283
									1.437	0.164157
									1.438	0.164067
									1.439	0.162733
									1.44	0.162933
									1.44	0.162576
									1.441	0.164033
									1.442	0.164583
									1.443	0.163113
									1.444	0.16246
									1.445	0.162066
									1.445	0.161805
									1.446	0.161952
									1.447	0.160701
									1.448	0.160341
									1.449	0.16099
									1.45	0.162799
									1.45	0.163638
									1.451	0.163175
									1.452	0.163119
									1.453	0.164062
									1.454	0.163667
									1.455	0.16364
									1.455	0.16275
									1.456	0.161873
									1.457	0.1621
									1.458	0.161887
									1.459	0.161384
									1.46	0.161756
									1.46	0.162549
									1.461	0.162505
									1.462	0.162142
									1.463	0.162639
									1.464	0.162404
									1.465	0.161644
									1.465	0.160762
									1.466	0.159246
									1.467	0.159734
									1.468	0.160731
									1.469	0.159789
									1.47	0.157862
									1.47	0.15614
									1.471	0.15544
									1.472	0.155911
									1.473	0.155236
									1.474	0.154718
									1.475	0.155007
									1.475	0.154775
									1.476	0.153456
									1.477	0.151895
									1.478	0.151597
									1.479	0.153063
									1.48	0.153501
									1.48	0.152227
									1.481	0.150371
									1.482	0.14955
									1.483	0.149436
									1.484	0.150051
									1.485	0.150325
									1.485	0.150423
									1.486	0.150118
									1.487	0.150421
									1.488	0.149399
									1.489	0.15062
									1.49	0.152867
									1.49	0.153077
									1.491	0.152651
									1.492	0.152953
									1.493	0.151541
									1.494	0.151095
									1.495	0.151419
									1.495	0.151069
									1.496	0.15015
									1.497	0.15176
									1.498	0.152336
									1.499	0.152706
									1.5	0.151431
									1.5	0.151
									1.501	0.148759
									1.502	0.14855
									1.503	0.148908
									1.504	0.148208
									1.505	0.147785
									1.505	0.147612
									1.506	0.147158
									1.507	0.148542
									1.508	0.148655
									1.509	0.149844
									1.51	0.149781
									1.51	0.150055
									1.511	0.150537
									1.512	0.151289
									1.513	0.149735
									1.514	0.15234
									1.515	0.152565
									1.515	0.1519
									1.516	0.150422
									1.517	0.1495
									1.518	0.149782
									1.519	0.1492
									1.52	0.148179
									1.52	0.149566
									1.521	0.149169
									1.522	0.152393
									1.523	0.152805
									1.524	0.151711
									1.525	0.14981
									1.525	0.150561
									1.526	0.151432
									1.527	0.14987
									1.528	0.14971
									1.529	0.149557
									1.53	0.148604
									1.53	0.145233
									1.531	0.143382
									1.532	0.144082
									1.533	0.144417
									1.534	0.142416
									1.535	0.140535
									1.535	0.13999
									1.536	0.141387
									1.537	0.143901
									1.538	0.144312
									1.539	0.145655
									1.54	0.147632
									1.54	0.148405
									1.541	0.145775
									1.542	0.146213
									1.543	0.146658
									1.544	0.145978
									1.545	0.14633
									1.545	0.14762
									1.546	0.146508
									1.547	0.147301
									1.548	0.1487
									1.549	0.149128
									1.55	0.150079
									1.55	0.150401
									1.551	0.151695
									1.552	0.151497
									1.553	0.150049
									1.554	0.149278
									1.555	0.151274
									1.555	0.151548
									1.556	0.15091
									1.557	0.15
									1.558	0.149145
									1.559	0.147764
									1.56	0.145046
									1.56	0.143831
									1.561	0.143114
									1.562	0.144128
									1.563	0.143985
									1.564	0.142737
									1.565	0.14225
									1.565	0.142771
									1.566	0.142085
									1.567	0.140652
									1.568	0.139564
									1.569	0.138767
									1.57	0.136868
									1.57	0.135289
									1.571	0.134154
									1.572	0.1335
									1.573	0.133735
									1.574	0.135367
									1.575	0.137056
									1.575	0.136597
									1.576	0.135851
									1.577	0.13551
									1.578	0.134679
									1.579	0.132785
									1.58	0.134209
									1.58	0.135168
									1.581	0.134811
									1.582	0.136243
									1.583	0.135823
									1.584	0.135669
									1.585	0.135731
									1.585	0.136963
									1.586	0.137141
									1.587	0.136044
									1.588	0.136731
									1.589	0.137557
									1.59	0.137735
									1.59	0.137635
									1.591	0.137682
									1.592	0.137899
									1.593	0.137845
									1.594	0.137946
									1.595	0.138256
									1.595	0.138086
									1.596	0.138281
									1.597	0.13887
									1.598	0.138618
									1.599	0.139141
									1.599	0.140661
									1.6	0.141902
									1.601	0.140534
									1.602	0.138702
									1.603	0.138973
									1.604	0.138446
									1.604	0.138834
									1.605	0.139113
									1.606	0.139925
									1.607	0.14147
									1.608	0.139824
									1.609	0.140112
									1.609	0.140173
									1.61	0.139943
									1.611	0.139013
									1.612	0.138026
									1.613	0.137334
									1.614	0.138311
									1.614	0.139695
									1.615	0.137721
									1.616	0.138802
									1.617	0.138269
									1.618	0.138033
									1.619	0.136582
									1.619	0.137138
									1.62	0.136911
									1.621	0.138057
									1.622	0.139493
									1.623	0.141642
									1.624	0.141534
									1.624	0.141607
									1.625	0.141176
									1.626	0.142243
									1.627	0.140953
									1.628	0.140138
									1.629	0.140949
									1.629	0.140713
									1.63	0.139617
									1.631	0.139848
									1.632	0.140085
									1.633	0.141501
									1.634	0.142269
									1.634	0.143604
									1.635	0.144176
									1.636	0.146035
									1.637	0.143863
									1.638	0.142464
									1.639	0.142357
									1.639	0.144874
									1.64	0.14394
									1.641	0.14332
									1.642	0.142609
									1.643	0.141447
									1.644	0.142302
									1.644	0.142693
									1.645	0.141612
									1.646	0.139879
									1.647	0.13743
									1.648	0.138445
									1.649	0.138588
									1.649	0.138344
									1.65	0.138139
									1.651	0.138361
									1.652	0.139615
									1.653	0.138701
									1.654	0.137259
									1.654	0.137183
									1.655	0.136546
									1.656	0.136269
									1.657	0.134745
									1.658	0.135849
									1.659	0.136732
									1.659	0.137671
									1.66	0.136848
									1.661	0.138462
									1.662	0.1373
									1.663	0.136795
[truncated: 40,998 more rows]

## Sheet: supplementary figure 11b
supplementary figure 11b
	WT	WT	WT	WT	WT	WT	WT	WT	WT	WT	WT	WT	WT	WT		G203A	G203A	G203A	G203A	G203A		F306N	F306N	F306N	F306N	F306N		L524S	L524S	L524S		Naive	Naive	Naive		Blank	Blank	Blank
-100	-449.012	-900.632	-1568.82	-1643.51	-3157.41	-1894.28	-960.45	-898.608	-1815.89	-1575.2	-2316.99	-1920.45	-1996.46	-1763.72		-386.572	-596.388	-273.707	-248.607	-165.853		-396.524	-105.259	-151.999	-947.198	-262.483		-101.866	-134.91	-686.115		-34.3431	-92.8247	-55.042		-126.483	-30.1744	-17.1077
-90	-367.13	-704.745	-1296.27	-1373.28	-2675.63	-1611.47	-826.056	-732.349	-1562.19	-1339	-1877.25	-1618.16	-1701.58	-1500.98		-334.826	-415.716	-245.038	-247.846	-154.271		-359.933	-93.4638	-123.618	-867.387	-248.055		-73.3662	-115.994	-615.313		-32.117	-81.3398	-53.6638		-112.65	-26.0616	-15.4237
-80	-287.928	-518.151	-1025.51	-1133.02	-2407.64	-1359.5	-690.634	-556.838	-1314.88	-1094.58	-1432.31	-1330.57	-1407.62	-1236.72		-278.644	-442.998	-201.702	-190.891	-116.173		-285.032	-96.2244	-108.902	-800.975	-209.162		-68.0867	-96.6071	-544.395		-28.7567	-82.3119	-49.846		-104.575	-23.4282	-13.8641
-70	-219.573	-371.302	-785.392	-867.012	-1985.05	-1097.8	-554.161	-403.977	-1070.46	-868.206	-1086.99	-1071.26	-1144.9	-991.967		-233.503	-384.557	-167.192	-153.053	-92.8585		-261.784	-80.9712	-106.679	-660.867	-157.336		-61.1025	-88.0012	-479.772		-26.3081	-62.7715	-44.2461		-97.0619	-18.4005	-13.0869
-60	-168.998	-250.738	-580.962	-660.07	-1584.34	-868.493	-449.322	-282.86	-844.779	-655.706	-792.751	-826.22	-883.093	-785.677		-187.917	-334.141	-133.812	-119.552	-75.4844		-203.778	-56.5658	-84.0356	-567.074	-127.546		-61.1774	-78.1649	-405.375		-20.9682	-54.6824	-36.9777		-80.3244	-15.7941	-11.1717
-50	-126.693	-163.115	-420.447	-483.847	-1201.25	-677.924	-358.867	-199.935	-652.667	-483.789	-557.991	-616.739	-666.022	-588.567		-153.213	-247.696	-105.888	-91.2094	-64.2677		-179.135	-42.4587	-74.3306	-499.276	-113.129		-49.483	-63.3056	-340.28		-18.3611	-41.1787	-29.133		-73.6657	-12.5957	-9.31605
-40	-88.4573	-97.3639	-297.403	-347.724	-862.661	-504.011	-267.374	-132.9	-478.696	-344.622	-381.3	-450.481	-473.703	-421.66		-114.675	-208.896	-86.3989	-70.5171	-48.535		-143.379	-29.7619	-64.2592	-409.424	-88.5099		-43.4789	-52.6511	-268.498		-15.8886	-36.0641	-22.4131		-61.1634	-10.2989	-7.11363
-30	-59.0344	-59.5045	-186.27	-233.464	-590.684	-353.39	-192.335	-83.2613	-332.729	-226.63	-249.775	-312.267	-323.932	-292.267		-88.9357	-155.158	-59.7826	-51.1454	-35.8443		-100.206	-25.8591	-46.3289	-308.903	-64.6088		-32.6254	-40.4228	-198.738		-10.8616	-27.473	-15.436		-43.184	-7.54715	-5.43677
-20	-37.8496	-31.8401	-111.781	-141.726	-367.582	-223.901	-118.704	-49.4931	-206.665	-138.18	-147.008	-189.954	-196.4	-179.706		-53.5597	-97.514	-37.8352	-30.9725	-21.7715		-72.8708	-17.7826	-32.63	-217.468	-39.3066		-25.0595	-30.3361	-129.295		-7.33227	-16.0722	-11.2588		-27.8432	-4.97204	-3.72262
-10	-16.8551	-14.1718	-50.5178	-64.6646	-171.092	-105.34	-57.0389	-22.3128	-94.8177	-62.0277	-64.5982	-90.3191	-89.8283	-84.609		-24.7167	-52.2689	-17.4101	-16.0589	-10.3832		-36.3539	-8.25671	-16.4511	-109.185	-18.9724		-11.939	-15.2841	-62.876		-3.26416	-7.56892	-5.76561		-16.8859	-2.7582	-1.93079
0	-0.269537	0.231418	0.246444	0.29518	0.269124	0.149963	-0.0574332	-0.0693074	0.147612	0.193461	0.191609	0.178543	-0.0819063	0.226056		0.198362	0.113724	0.141036	0.0911619	0.0117327		0.212006	-0.0392887	0.169792	-0.0555466	0.145967		0.159756	0.161402	-0.0788556		-0.203039	0.0687568	0.0470879		0.32392	-0.0150784	-0.02391
10	15.793	11.5368	45.4406	59.0255	158.279	95.6449	54.242	19.2268	87.2002	52.9836	54.725	76.8233	77.7337	73.694		25.8197	45.9151	17.2781	16.8974	10.813		37.5567	9.639	19.4439	117.697	20.7361		13.4628	18.0752	63.7388		3.11728	9.01647	7.21672		19.7636	2.68286	1.67721
20	30.5975	21.963	89.4764	110.553	308.589	184.862	105.565	35.8007	168.544	101.117	103.104	147.812	146.36	140.23		49.3993	93.8943	37.6331	34.272	19.9705		78.2568	22.0292	42.7325	247.583	44.4603		27.2856	37.8528	128.34		6.72889	17.5625	16.1801		41.2688	5.54064	3.42914
